# Supplementary material for: Characterization of the mammalian miRNA turnover landscape
Source: Nucleic Acids Res. 2015 Feb 4;43(4):2326–41. doi: 10.1093/nar/gkv057 (PMC4344502; doi:10.1093/nar/gkv057)
Supplement: SUPPLEMENTARY DATA [file supp_gkv057_nar-02456-y-2014-File004.xlsx]

## Sheet: Sheet1
Table S1. Concentrations of transcriptional inhibitors used
This table lists the concentration of ActD or DRB used on the specified cell types.
	PC-3	HeLa	HDMYZ	K562	IMR90	MEF	mESC	Neuron progenitor	MCF7	HL60
ActD	0.1μg/ml	0.2μg/ml	2μg/ml	1.4μg/ml	20μg/ml	1.5μg/ml	1.5μg/ml	30μg/ml	10μg/ml	4μg/ml
	0.08μM	0.16μM	1.6μM	1.12μM	16μM	1.2μM	1.2μM	24μM	8μM	3.2μM
DRB		50μM	45μM	50μM	26μM
