# Supplementary material for: Characterization of the mammalian miRNA turnover landscape
Source: Nucleic Acids Res. 2015 Feb 4;43(4):2326–41. doi: 10.1093/nar/gkv057 (PMC4344502; doi:10.1093/nar/gkv057)
Supplement: SUPPLEMENTARY DATA [file supp_gkv057_nar-02456-y-2014-File005.xlsx]

## Sheet: Sheet1
Table S2. miRNA turnover measurements determined by next-generation sequencing
HDMYZ cells were treated with ActD for the indicated hours, and RNA was subjected to deep sequencing. Sequence reads were mapped to known miRNAs. Normalized log10 transformed sequence read frequencies for mature miRNAs are reported together with annotation.
Only miRNA passing the threshold for reliable quantification are shown. See "Detectability" for details of the threshold
Turnover kinetics: miRNA category based on turnover kinetics, continous, 2-step kinetics or not determined.
Category: miRNA category based on fast turnover kinetics. Category 1: <25% remaining after 12 hours of ActD treatment; Category 2: <50% remaining after 12 hours of ActD treatment
non-star/star in HDMYZ: The determination of non-star or star strand, based on sequencing data in HDMYZ, using 0 hour samples.
non-star/star by miRBase: The determination of non-star or star strand, based on annotation of miRBase (version 18)
Mature miRNA: name of mature miRNA
Precursor: name of miRNA precursor
0hr_1: HDMYZ sample without treatment #1; data reflect normalized log10 transformed read frequency
0hr_2: HDMYZ sample without treatment #2; data reflect normalized log10 transformed read frequency
0hr_3: HDMYZ sample without treatment #3; data reflect normalized log10 transformed read frequency
1hr_1: HDMYZ sample with ActD treatment for 1 hour #1; data reflect normalized log10 transformed read frequency
1hr_2: HDMYZ sample with ActD treatment for 1 hour #2; data reflect normalized log10 transformed read frequency
1hr_3: HDMYZ sample with ActD treatment for 1 hour #3; data reflect normalized log10 transformed read frequency
4hr_1: HDMYZ sample with ActD treatment for 4 hours #1; data reflect normalized log10 transformed read frequency
4hr_2: HDMYZ sample with ActD treatment for 4 hours #2; data reflect normalized log10 transformed read frequency
4hr_3: HDMYZ sample with ActD treatment for 4 hours #3; data reflect normalized log10 transformed read frequency
12hr_1: HDMYZ sample with ActD treatment for 12 hours #1; data reflect normalized log10 transformed read frequency
12hr_2: HDMYZ sample with ActD treatment for 12 hours #2; data reflect normalized log10 transformed read frequency
12hr_3: HDMYZ sample with ActD treatment for 12 hours #3; data reflect normalized log10 transformed read frequency
% turnover at 4hr: The percentage of miRNA turnover at 4 hour comparing to 0 hour
% turnover at 12hr: The percentage of miRNA turnover at 12 hour comparing to 0 hour
0hr vs. 12hr: P-value of student t test comparing 0 hour samples with 12 hour samples.
0hr vs. 4hr: P-value of student t test comparing 0 hour samples with 4 hour samples.
0hr vs. 4&12hr: P-value of student t test comparing 0 hour samples with 4 hour and 12 hour samples.
Detectable: we used frequency of 5x10e-6 as a cutoff for reliably quantifiable levels of miRNA; this cutoff was applied to the average of 0hr samples; 1 means above this threshold
						Normalized log10 transformed Read Frequency														P value
Turnover Kinetics	Category	non-star/star in HDMYZ	non-star/star by miRBase	Mature miRNA	Precursor	0hr_1	0hr_2	0hr_3	1hr_1	1hr_2	1hr_3	4hr_1	4hr_2	4hr_3	12hr_1	12hr_2	12hr_3	% turnover at 4hr	% turnover at 12hr	0hr vs. 12hr	0hr vs. 4hr	0hr vs. 4&12hr	Detectable
2-step	1	non-star	non-star	hsa-miR-1275	hsa-mir-1275	-4.01534	-4.10973	-4.14019	-4.71755	-4.64107	-4.71975	-6.07017	-6.24471	not detected	-5.86626	-6.19934	not detected	0.991469	0.988634	0.976632	0.994304	0.985243	1
2-step	1	star	star	hsa-miR-27a-5p	hsa-mir-27a	-4.08284	-4.20373	-4.11763	-4.48745	-4.48256	-4.52071	-5.51387	-5.76759	-5.15285	-5.8151	-5.72221	-5.76163	0.954645	0.976643	7.19065e-06	0.0143428	9.01473e-06	1
2-step	1	non-star	non-star	hsa-miR-4521	hsa-mir-4521	-4.28466	-4.34841	-4.20234	-5.80272	-5.6111	-6.05219	-5.68996	-5.84677	-5.658	-5.92425	-5.72221	-6.06266	0.964771	0.976263	0.00107912	7.11445e-05	1.95689e-07	1
2-step	1	star	star	hsa-miR-33b-3p	hsa-mir-33b	-4.29497	-4.31443	-4.06101	-5.06235	-4.80947	-4.97301	-5.6552	-5.54574	-5.75491	-5.72795	-5.54612	-5.58554	0.962716	0.959858	0.000312526	0.000242167	0.000698004	1
2-step	1	star	star	hsa-miR-92a-1-5p	hsa-mir-92a-1	-3.25778	-3.25393	-3.21868	-3.51491	-3.63186	-3.58681	-4.19165	-4.1548	-4.45388	-4.40386	-4.32139	-4.34666	0.905227	0.923058	3.51234e-05	0.00753788	1.25274e-06	1
2-step	1	star	star	hsa-miR-551b-5p	hsa-mir-551b	-4.50583	-4.51206	-4.53813	-4.70005	-4.77295	-4.60503	-5.62302	-5.94368	-5.51187	-5.6554	-5.65527	-5.4606	0.93304	0.915228	0.00306221	0.0115747	1.19168e-05	1
continous	1	non-star	non-star	hsa-miR-720	hsa-mir-720	-4.14469	-4.0615	-4.29925	-4.15599	-4.15373	-4.17713	-4.50197	-4.28329	-4.44848	-4.8151	-4.81017	-4.85854	0.428216	0.780951	0.00849278	0.0646393	0.00730055	1
2-step	1	star	star	hsa-miR-3676-5p	hsa-mir-3676	-5.61304	-5.13678	-5.11216	-5.18293	-5.08822	-5.23928	-5.6552	-5.84677	-5.87985	-5.92425	-6.02324	not detected	0.688549	0.794135	0.0429582	0.0729472	0.0562861	1
not determined	1	star	star	hsa-miR-615-5p	hsa-mir-615	-4.92284	-4.93073	-5.06101	-5.27984	-5.10295	-5.23928	-5.46811	-5.50434	-5.51187	-6.07038	-5.42118	-5.76163	0.700256	0.833864	0.0466557	0.00424902	0.000812271	1
2-step	1	star	star	hsa-miR-222-5p	hsa-mir-222	-5.02197	-4.65966	-4.86913	-5.07572	-5.08822	-4.99149	-5.68996	-5.39961	-5.57882	-5.42692	-6.02324	-5.36369	0.803155	0.82395	0.0502851	0.00718539	0.0030692	1
2-step	1	star	star	hsa-miR-26a-2-3p	hsa-mir-26a-2	-4.90547	-4.42257	-4.81113	-4.8733	-4.95256	-4.8761	-5.25063	-5.29046	-5.35697	-5.42692	-5.89831	-5.06266	0.740759	0.821996	0.0697724	0.0526463	0.0192533	1
continous	1	star	star	hsa-miR-27b-5p	hsa-mir-27b	-4.47002	-4.58394	-4.55286	-4.52396	-4.56102	-4.63722	-4.81975	-4.85554	-4.95903	-5.17828	-5.35424	-5.28451	0.545537	0.816657	0.000594563	0.00358726	0.00146215	1
continous	1	star	star	hsa-miR-155-3p	hsa-mir-155	-5.06897	-4.94049	-5.11216	-5.1495	-5.3349	-5.12277	-5.51387	-5.24471	-5.45388	-5.37141	-5.72221	-6.06266	0.567099	0.790212	0.0685529	0.0265899	0.00603786	1
continous	1	star	star	hsa-miR-135b-3p	hsa-mir-135b	-5.27061	-5.20373	-5.2371	-5.46692	-5.38925	-5.65425	-6.07017	-5.84677	-5.40273	-5.92425	-5.72221	-6.06266	0.708977	0.784171	0.0182867	0.110484	0.00176488	1
continous	1	non-star	non-star	hsa-miR-1260b	hsa-mir-1260b	-4.37499	-4.14778	-4.31628	-4.28861	-4.22095	-4.33203	-4.61992	-4.49266	-4.63269	-4.87172	-4.87712	-4.98348	0.501201	0.766163	0.00357656	0.0267608	0.00356578	1
not determined	1	non-star	non-star	hsa-miR-4484	hsa-mir-4484	-4.82771	-4.7644	-4.55286	-5.08951	-5.02128	-5.0108	-5.42672	-5.20331	-5.51187	-5.30695	-5.29625	-5.36369	0.784051	0.753002	0.0139233	0.00598193	0.0054333	1
2-step	1	star	star	hsa-miR-30b-3p	hsa-mir-30b	-4.44572	-4.57962	-4.61731	-5.00108	-4.90259	-5.0108	-4.89991	-4.95467	-4.80067	-5.33798	-4.89831	-5.21756	0.540307	0.75096	0.0307716	0.0084629	0.00226299	1
2-step	2	star	star	hsa-miR-125b-1-3p	hsa-mir-125b-1	-3.51543	-3.34364	-3.2118	-3.76396	-3.69202	-3.60041	-4.07983	-4.07739	-4.13425	-4.01119	-3.86388	-3.94872	0.818114	0.739567	0.0103668	0.0111311	0.00718708	1
not determined	2	non-star	non-star	hsa-miR-573	hsa-mir-573	-5.06897	-5.06543	-4.93607	-4.8819	-5.00904	-4.84807	-5.01327	-4.92249	-5.27779	-5.49059	-5.72221	-5.58554	0.103999	0.734514	0.00348815	0.710006	0.0646246	1
continous	2	star	star	hsa-miR-100-3p	hsa-mir-100	-3.46075	-3.49937	-3.5953	-3.74202	-3.6851	-3.69426	-3.96432	-3.99307	-3.90981	-4.04919	-4.08875	-4.11818	0.634627	0.728918	0.00116845	0.00173188	0.00028128	1
2-step	2	star	star	hsa-miR-25-5p	hsa-mir-25	-3.82346	-3.78945	-3.75998	-3.81002	-3.90543	-3.81793	-4.22384	-4.15129	-4.33166	-4.41524	-4.28552	-4.31447	0.640773	0.716499	0.00141999	0.00781294	8.8727e-06	1
2-step	2	star	star	hsa-let-7e-3p	hsa-let-7e	-5.08156	-5.01574	-4.83916	-5.30211	-5.3349	-5.31183	-5.30675	-5.24471	-5.31558	-5.56523	-5.42118	-5.58554	0.510435	0.715005	0.00494425	0.0405373	0.00695738	1
2-step	2	star	star	hsa-let-7a-2-3p	hsa-let-7a-2	-4.23464	-4.34339	-4.25938	-4.72354	-4.63593	-4.65425	-4.8101	-4.63725	-4.6011	-4.83993	-4.63113	-4.98348	0.605251	0.71096	0.0252565	0.0116405	0.000299331	1
continous	2	star	star	hsa-miR-29b-1-5p	hsa-mir-29b-1	-3.6196	-3.56069	-3.51557	-3.75739	-3.77647	-3.73938	-4.08881	-3.97171	-3.85454	-4.22528	-4.09043	-3.99078	0.607716	0.709515	0.00721828	0.0146982	0.000104609	1
continous	2	star	star	hsa-miR-32-3p	hsa-mir-32	-3.99709	-4.14461	-4.04213	-4.20796	-4.11974	-4.29252	-4.35584	-4.50041	-4.21396	-4.64877	-4.54612	-4.50636	0.49355	0.687974	0.0011496	0.0500973	0.00122924	1
not determined	2	star	star	hsa-miR-365b-5p	hsa-mir-365b	-4.323	-4.41959	-4.34316	-4.67778	-4.67325	-4.72997	-4.75631	-4.82973	-4.87985	-4.92425	-4.63113	-4.98348	0.653301	0.672185	0.0392599	0.000699115	9.87149e-05	1
continous	2	non-star	non-star	hsa-miR-3168	hsa-mir-3168	-5.35776	-5.186	-5.06101	-5.01267	-5.15037	-5.65425	-5.51387	-6.54574	-5.87985	-5.72795	-6.02324	-5.10842	0.833362	0.618301	0.257053	0.114105	0.0299262	1
continous	2	star	star	hsa-miR-424-3p	hsa-mir-424	-3.82346	-3.89286	-3.97386	-3.93056	-3.86378	-4.03725	-4.16817	-4.1358	-4.2364	-4.35104	-4.21481	-4.30678	0.479282	0.596497	0.00269506	0.00814029	0.0024593	1
not determined	2	star	star	hsa-miR-26b-3p	hsa-mir-26b	-4.88876	-4.89375	-4.69304	-5.3256	-5.10295	-5.1491	-5.27778	-5.09858	-6.05594	-5.23787	-5.19934	-5.21756	0.777286	0.595493	0.0244714	0.150946	0.0141989	1
continous	2	star	star	hsa-miR-181a-3p	hsa-mir-181a-1	-3.15395	-3.22753	-3.2918	-3.29915	-3.34263	-3.36466	-3.44941	-3.56985	-3.75709	-3.51893	-3.58655	-3.65612	0.571145	0.566262	0.00295915	0.0380525	0.000753761	1
2-step	2	star	star	hsa-miR-19b-1-5p	hsa-mir-19b-1	-4.42552	-4.48357	-4.53813	-4.85659	-4.87515	-4.84807	-4.86605	-4.71966	-4.67573	-4.90602	-4.61955	-4.98348	0.464706	0.557355	0.0752774	0.0236493	0.0024055	1
not determined	2	star	star	hsa-miR-21-3p	hsa-mir-21	-2.09529	-2.13029	-2.12005	-2.3007	-2.27698	-2.27516	-2.5312	-2.66664	-2.74376	-2.47965	-2.44042	-2.42929	0.706229	0.537169	0.000132175	0.0116303	0.000332091	1
2-step	2	star	star	hsa-let-7b-3p	hsa-let-7b	-5.27061	-5.09258	-5.17016	-5.25865	-5.18513	-5.1491	-5.59305	-5.76759	-5.75491	-5.40762	-5.65527	-5.4606	0.703106	0.532313	0.0276134	0.00235473	0.0013522	1
2-step	2	star	star	hsa-miR-30c-2-3p	hsa-mir-30c-2	-4.02758	-4.23176	-4.10144	-4.34282	-4.27979	-4.32792	-4.42279	-4.4154	-4.41745	-4.45759	-4.29897	-4.54415	0.496835	0.51394	0.0298693	0.0376269	0.0173903	1
		star	star	hsa-miR-374b-3p	hsa-mir-374b	-4.51961	-4.77776	-4.81113	-4.9474	-4.84934	-4.80915	-4.91181	-5.13076	-4.75491	-5.0881	-5.009	-4.98348	0.410692	0.525785	0.0596385	0.184796	0.0699709	1
		star	star	hsa-miR-221-5p	hsa-mir-221	-4.78696	-4.69185	-4.42419	-4.82499	-4.766	-4.80915	-4.98381	-4.84677	-5.12652	-4.88853	-4.8669	-5.10842	0.554721	0.521681	0.0809809	0.0652875	0.0702324	1
		non-star	non-star	hsa-miR-203	hsa-mir-203	-3.82985	-4.46667	-4.44705	-4.71755	-4.37782	-5.07447	-4.49268	-4.67651	-3.89909	-4.54924	-4.47506	-4.91653	0.220591	0.601054	0.196543	0.748081	0.370716	1
		star	star	hsa-miR-30d-3p	hsa-mir-30d	-3.65019	-3.60668	-3.63144	-3.73268	-3.87074	-3.79813	-3.84746	-3.95915	-4.23312	-3.92924	-3.91944	-3.93881	0.586767	0.498497	0.000362844	0.0770157	0.00121716	1
		star	star	hsa-miR-33a-3p	hsa-mir-33a	-5.29082	-5.26172	-4.97386	-5.62663	-5.28659	-5.27404	-5.56502	-5.09858	-5.15285	-5.62322	-5.42118	-5.36369	0.199582	0.491719	0.087568	0.620608	0.20319	1
		non-star	star	hsa-miR-324-3p	hsa-mir-324	-4.34822	-4.67546	-4.12876	-4.78153	-4.61596	-4.52715	-4.6552	-4.50434	-4.41249	-4.8103	-4.60274	-4.58554	0.275337	0.47766	0.211056	0.484579	0.314237	1
		non-star	non-star	hsa-miR-4443	hsa-mir-4443	-4.74971	-4.89375	-4.97386	-5.21914	-5.02128	-5.0108	-5.0879	-4.90228	-4.86561	-5.25083	-5.19934	-4.98348	0.167261	0.465568	0.0633364	0.450132	0.107503	1
		star	star	hsa-miR-708-3p	hsa-mir-708	-4.76178	-4.69745	-4.97386	-4.66705	-4.78002	-4.90606	-4.74795	-4.79755	-4.51187	-4.91809	-5.08539	-5.21756	-0.334255	0.453802	0.0945637	0.360731	0.620969	1
		star	star	hsa-miR-20a-3p	hsa-mir-20a	-3.95982	-3.76704	-3.89468	-4.01977	-3.94521	-4.02894	-3.98453	-3.95467	-3.8411	-4.08093	-4.10767	-4.21756	0.114716	0.452401	0.0237948	0.502891	0.0956159	1
		star	star	hsa-miR-125a-3p	hsa-mir-125a	-4.66855	-4.48014	-4.48378	-4.63148	-4.60156	-4.77344	-5.02096	-4.71966	-5.01455	-4.83993	-4.75218	-4.80739	0.577557	0.444958	0.0393901	0.0424015	0.0123268	1
		star	star	hsa-miR-191-3p	hsa-mir-191	-4.46382	-4.31677	-4.38179	-4.61239	-4.51613	-4.56789	-4.76914	-4.68241	-4.92561	-4.64549	-4.61387	-4.66472	0.606386	0.442692	0.0181055	0.0134099	0.0018455	1
		star	star	hsa-let-7a-3p	hsa-let-7a-3	-3.7667	-3.81162	-3.79254	-3.91342	-3.8914	-3.92509	-4.08161	-3.98107	-4.02656	-4.04262	-3.98848	-4.02127	0.423846	0.407306	0.000448109	0.00638052	1.51177e-05	1
		non-star	non-star	hsa-miR-548w	hsa-mir-548w	-5.19806	-5.186	-5.2371	-5.58087	-5.36123	-5.20709	-5.40742	-5.26698	-5.31558	-5.44713	-5.26992	-5.58554	0.246533	0.407262	0.127019	0.081944	0.0167294	1
		star	star	hsa-let-7a-3p	hsa-let-7a-1	-3.7667	-3.81162	-3.79254	-3.91342	-3.8914	-3.92509	-4.08161	-3.98107	-4.02453	-4.04262	-3.98715	-4.02127	0.42295	0.406699	0.000502815	0.00646772	1.52461e-05	1
		star	star	hsa-miR-7-1-3p	hsa-mir-7-1	-3.89205	-3.80147	-3.84207	-3.99541	-3.80117	-3.89082	-3.95623	-3.93936	-3.85454	-4.07386	-4.10417	-4.01734	0.151823	0.397338	0.00384027	0.157949	0.0158919	1
		star	non-star	hsa-miR-671-5p	hsa-mir-671	-3.66024	-3.55987	-3.64604	-3.60682	-3.57456	-3.57944	-3.70356	-3.5523	-3.58172	-3.92487	-3.81017	-3.77486	-0.0221642	0.389876	0.0219237	0.874155	0.164022	1
		non-star	star	hsa-miR-3065-5p	hsa-mir-3065	-4.93179	-5.07879	-4.93607	-5.1495	-5.15037	-5.23928	-5.03675	-5.09858	-5.07822	-5.17828	-5.24509	-5.15957	0.185223	0.386371	0.0293984	0.198888	0.0629076	1
		star	star	hsa-miR-30c-1-3p	hsa-mir-30c-1	-4.89703	-4.84358	-4.75998	-5.0368	-5.3349	-5.07447	-5.27778	-5.04059	-5.15285	-5.12589	-4.99522	-4.98348	0.525257	0.370973	0.0301269	0.0232403	0.00438054	1
		non-star	star	hsa-miR-331-5p	hsa-mir-331	-4.51267	-4.46667	-4.61731	-4.79554	-4.55251	-4.4899	-4.72382	-4.8645	-4.80067	-4.72402	-4.76797	-4.70093	0.455636	0.367236	0.0313279	0.0121222	0.0161482	1
		star	star	hsa-miR-1285-5p	hsa-mir-1285-1	-5.29082	-4.95047	-5.01525	-5.20066	-5.00904	-5.05219	-5.32199	-5.06862	-5.40273	-5.29222	-5.08539	-5.4606	0.337673	0.360103	0.267293	0.284759	0.211667	1
		non-star	star	hsa-miR-374a-3p	hsa-mir-374a	-3.92019	-3.94148	-4.11763	-4.04054	-4.0602	-4.05219	-4.00199	-4.21736	-3.924	-4.14096	-4.23791	-4.18185	0.118309	0.359981	0.0727127	0.641174	0.188971	1
		non-star	non-star	hsa-miR-449c-5p	hsa-mir-449c	-4.74971	-4.75143	-4.53813	-4.82499	-4.80947	-4.80915	-4.87152	-4.93295	-4.99524	-4.92425	-4.67429	-5.02127	0.442143	0.35954	0.206409	0.050519	0.0601755	1
		star	star	hsa-miR-10a-3p	hsa-mir-10a	-4.0242	-3.95047	-4.09618	-4.09943	-4.04683	-4.07219	-4.11787	-4.17467	-4.22025	-4.16082	-4.28288	-4.17057	0.287655	0.341034	0.0346984	0.0519862	0.0364909	1
		non-star	non-star	hsa-miR-548h-5p	hsa-mir-548h-1	-4.93179	-4.94049	-5.11216	-4.91811	-4.95256	-4.95528	-4.9698	-4.88298	-5.12652	-4.96317	-5.19934	-5.36369	-0.00395785	0.340189	0.260825	0.986099	0.374536	1
		non-star	non-star	hsa-miR-548h-5p	hsa-mir-548h-2	-4.93179	-4.94049	-5.11216	-4.91811	-4.95256	-4.95528	-4.9698	-4.88298	-5.12652	-4.96317	-5.19934	-5.36369	-0.00395785	0.340189	0.260825	0.986099	0.374536	1
		non-star	non-star	hsa-miR-548h-5p	hsa-mir-548h-3	-4.93179	-4.94049	-5.11216	-4.91811	-4.95256	-4.95528	-4.9698	-4.88298	-5.12652	-4.96317	-5.19934	-5.36369	-0.00395785	0.340189	0.260825	0.986099	0.374536	1
		non-star	non-star	hsa-miR-548h-5p	hsa-mir-548h-5	-4.93179	-4.94049	-5.11216	-4.91811	-4.95256	-4.95528	-4.9698	-4.88298	-5.12652	-4.96317	-5.19934	-5.36369	-0.00395785	0.340189	0.260825	0.986099	0.374536	1
		star	star	hsa-miR-548h-5p	hsa-mir-548h-4	-4.93179	-4.94049	-5.11216	-4.91811	-4.95256	-4.95528	-4.9698	-4.88298	-5.12652	-4.96317	-5.19934	-5.36369	-0.00395785	0.340189	0.260825	0.986099	0.374536	1
		star	star	hsa-miR-92b-5p	hsa-mir-92b	-3.82558	-3.91463	-3.73879	-3.99994	-3.9754	-3.9501	-4.15005	-3.94151	-3.92081	-4.16837	-3.89939	-3.94209	0.335938	0.334654	0.159282	0.125316	0.0494321	1
		non-star	star	hsa-miR-671-3p	hsa-mir-671	-4.05794	-4.0076	-4.05147	-4.09373	-4.11974	-4.204	-4.18031	-4.19163	-4.47616	-4.19531	-4.15992	-4.27733	0.429436	0.326794	0.0238354	0.124584	0.00680841	1
		star	star	hsa-miR-125b-2-3p	hsa-mir-125b-2	-3.81925	-3.83887	-3.78995	-3.93349	-3.97763	-3.94668	-4.07104	-4.08484	-4.30775	-4.03057	-3.90597	-4.01734	0.541357	0.321742	0.0384287	0.0436442	0.00462847	1
		non-star	non-star	hsa-miR-548ab	hsa-mir-548ab	-5.00025	-5.26172	-5.2371	-5.37675	-5.26432	-5.35322	-5.38893	-5.70064	-5.87985	-5.29222	-5.59728	-5.10842	0.676491	0.3181	0.383462	0.0549202	0.0555804	1
		non-star	non-star	hsa-miR-1285-3p	hsa-mir-1285-2	-4.55613	-4.52704	-4.47119	-4.51641	-4.67885	-4.51437	-4.66193	-4.71966	-4.942	-4.75231	-4.56587	-4.72024	0.4459	0.310322	0.0906828	0.085219	0.00825782	1
		star	non-star	hsa-miR-3679-5p	hsa-mir-3679	-4.90547	-4.89375	-4.93607	-4.56383	-4.78002	-5.05219	-4.83464	-5.08334	-5.31558	-4.91809	-4.93216	-5.36369	0.317805	0.307454	0.389186	0.354085	0.131685	1
		star	star	hsa-miR-99a-3p	hsa-mir-99a	-4.76794	-4.87637	-4.83916	-5.0368	-4.92189	-4.8761	-5.15636	-4.88298	-4.87985	-5.09725	-5.05321	-4.80739	0.284249	0.305172	0.21502	0.249556	0.0549916	1
		star	star	hsa-miR-1307-3p	hsa-mir-1307	-3.47442	-3.50767	-3.60196	-3.56425	-3.49457	-3.54501	-3.63337	-3.56483	-3.50694	-3.78257	-3.55786	-3.71435	0.0887572	0.30324	0.127866	0.48773	0.134379	1
		non-star	non-star	hsa-miR-296-3p	hsa-mir-296	-3.8137	-3.89022	-4.00665	-3.91529	-3.90353	-3.96762	-4.01709	-3.88298	-4.08746	-4.11133	-3.91378	-4.15417	0.191503	0.302154	0.17305	0.324092	0.149069	1
		non-star	non-star	hsa-miR-1285-3p	hsa-mir-1285-1	-4.53025	-4.49758	-4.43547	-4.50169	-4.65686	-4.49589	-4.61992	-4.66492	-4.90981	-4.72013	-4.52724	-4.68245	0.429553	0.300968	0.102019	0.10301	0.0120576	1
		star	star	hsa-miR-140-5p	hsa-mir-140	-4.16279	-4.12455	-4.18918	-4.18293	-4.1906	-4.22937	-4.16276	-4.2557	-4.12397	-4.29952	-4.30724	-4.33027	0.0493378	0.297744	0.00575204	0.648558	0.0610213	1
		non-star	non-star	hsa-miR-205-5p	hsa-mir-205	-5.2151	-5.07879	-5.53813	-5.40478	-5.31007	-5.39898	-6.29202	-6.06862	-4.66677	-5.69016	-5.22161	-5.36369	0.600482	0.288483	0.489402	0.519479	0.358887	1
		non-star	non-star	hsa-miR-140-3p	hsa-mir-140	-3.2468	-3.26069	-3.25483	-3.3911	-3.25064	-3.28208	-3.38911	-3.46152	-3.33702	-3.46121	-3.40207	-3.33188	0.278523	0.282663	0.0594771	0.0574725	0.00144152	1
		star	star	hsa-miR-22-5p	hsa-mir-22	-4.13303	-4.20554	-4.03298	-4.29307	-4.21899	-4.3489	-4.16276	-4.22352	-4.03475	-4.38553	-4.14434	-4.27027	0.0372601	0.280319	0.178277	0.836453	0.30094	1
		non-star	non-star	hsa-miR-3187-3p	hsa-mir-3187	-5.02197	-4.82051	-4.97386	-5.23845	-4.8841	-4.86186	-5.12569	-5.06862	-5.15285	-5.02898	-5.03797	-5.15957	0.334629	0.270079	0.14677	0.0846554	0.10754	1
		non-star	non-star	hsa-miR-128	hsa-mir-128-2	-3.39058	-3.60668	-3.62256	-3.69494	-3.55547	-3.75553	-3.60718	-3.62876	-3.4621	-3.71054	-3.47179	-3.84518	0.0582695	0.26869	0.369499	0.790959	0.438676	1
		star	star	hsa-miR-30e-3p	hsa-mir-30e	-3.66024	-3.74572	-3.91145	-3.85089	-3.84025	-3.88193	-3.83414	-3.92769	-4.14745	-3.88285	-3.8395	-4.00196	0.365091	0.268243	0.210118	0.175135	0.135872	1
		star	star	hsa-miR-584-3p	hsa-mir-584	-5.35776	-5.07879	-4.86913	-5.1495	-5.38925	-5.31183	-5.53869	-5.22352	-5.31558	-5.30695	-5.12015	-5.28451	0.44712	0.267697	0.449561	0.214459	0.298196	1
		non-star	star	hsa-miR-616-5p	hsa-mir-616	-5.09452	-4.83575	-5.01525	-4.8819	-5.0602	-5.39898	-5.01327	-5.02722	-4.95903	-5.01347	-5.17815	-5.15957	0.0405921	0.267544	0.227096	0.839162	0.433686	1
		non-star	non-star	hsa-miR-4454	hsa-mir-4454	-2.93946	-2.79211	-2.81605	-2.93564	-2.83846	-2.86369	-2.91905	-2.8016	-3.10753	-2.9743	-2.98675	-2.98894	0.193727	0.265693	0.097527	0.419538	0.120603	1
		non-star	non-star	hsa-miR-760	hsa-mir-760	-5.35776	-5.15258	-5.06101	-5.30211	-5.31007	-5.17713	-5.49039	-5.13076	-5.05594	-5.35437	-5.15794	-5.4606	0.0779516	0.265238	0.343626	0.838307	0.497495	1
		non-star	non-star	hsa-miR-542-3p	hsa-mir-542	-4.80686	-4.73884	-5.11216	-4.80272	-4.84107	-5.0108	-4.6936	-4.77489	-4.53743	-4.88853	-4.99522	-5.15957	-0.649375	0.256097	0.414628	0.195806	0.774632	1
		non-star	non-star	hsa-miR-660-5p	hsa-mir-660	-3.53531	-3.623	-3.6768	-3.62135	-3.6184	-3.73413	-3.57269	-3.62301	-3.38384	-3.69526	-3.72221	-3.7885	-0.216704	0.247729	0.0765453	0.380047	0.795548	1
		non-star	non-star	hsa-miR-3117-3p	hsa-mir-3117	-4.95982	-5.01574	-4.86913	-4.92766	-5.15037	-4.90606	-4.88265	-4.93295	-4.76591	-4.99849	-5.22161	-4.98348	-0.223846	0.240777	0.264036	0.252097	0.838021	1
		non-star	star	hsa-miR-185-3p	hsa-mir-185	-5.23282	-5.20373	-5.2371	-5.53948	-5.24313	-5.1491	-5.56502	-5.39961	-5.01455	-5.37141	-5.19934	-5.4606	0.20903	0.240071	0.258956	0.596277	0.230584	1
		star	star	hsa-miR-181a-2-3p	hsa-mir-181a-2	-3.57481	-3.64995	-3.62432	-3.70523	-3.67492	-3.64993	-3.77395	-3.90625	-4.14745	-3.70752	-3.70449	-3.78391	0.528143	0.233713	0.0286054	0.090989	0.0227514	1
		non-star	non-star	hsa-miR-3605-5p	hsa-mir-3605	-5.18167	-5.03987	-5.17016	-5.1495	-5.3349	-5.31183	-5.25063	-5.36965	-5.35697	-5.18956	-5.32427	-5.21756	0.362002	0.229507	0.138954	0.0313647	0.0494214	1
		non-star	non-star	hsa-miR-128	hsa-mir-128-1	-3.30044	-3.5128	-3.55136	-3.58787	-3.47227	-3.63973	-3.52117	-3.54661	-3.36353	-3.61401	-3.37358	-3.71631	0.0499172	0.229278	0.430164	0.830473	0.518485	1
		non-star	non-star	hsa-miR-9-5p	hsa-mir-9-1	-2.59102	-2.84028	-2.725	-2.83221	-2.82411	-2.87639	-2.78224	-2.81455	-2.59339	-2.85696	-2.70414	-2.92912	0.0256739	0.22609	0.319471	0.915279	0.519636	1
		non-star	non-star	hsa-miR-9-5p	hsa-mir-9-3	-2.5911	-2.84035	-2.725	-2.83221	-2.82443	-2.87639	-2.78237	-2.81455	-2.59339	-2.85696	-2.70407	-2.92912	0.025654	0.225953	0.319816	0.915353	0.519909	1
		non-star	non-star	hsa-miR-9-5p	hsa-mir-9-2	-2.59102	-2.84028	-2.725	-2.83221	-2.82404	-2.87639	-2.78224	-2.81455	-2.59339	-2.85665	-2.70414	-2.92912	0.0256739	0.225901	0.319815	0.915279	0.519947	1
		star	star	hsa-miR-181c-3p	hsa-mir-181c	-4.11749	-4.14937	-4.164	-4.17093	-4.31493	-4.24601	-4.29493	-4.29046	-4.52446	-4.25215	-4.23791	-4.27027	0.40616	0.223437	0.00417688	0.0951709	0.0105632	1
		star	star	hsa-miR-423-3p	hsa-mir-423	-2.79303	-2.75567	-2.95531	-2.95494	-2.77859	-2.91627	-2.92628	-2.90695	-2.84136	-3.01891	-2.81976	-2.99373	0.122716	0.222793	0.279644	0.461765	0.312115	1
		non-star	non-star	hsa-miR-340-5p	hsa-mir-340	-3.27299	-3.27325	-3.38585	-3.31534	-3.32555	-3.362	-3.21502	-3.32146	-3.32759	-3.3083	-3.49262	-3.45952	-0.053591	0.222768	0.19371	0.687666	0.470741	1
		non-star	non-star	hsa-miR-3912	hsa-mir-3912	-5.23282	-5.24152	-5.17016	-5.37675	-5.26432	-5.17713	-5.14589	-5.24471	-5.15285	-5.22528	-5.45897	-5.28451	-0.080646	0.220324	0.259521	0.441294	0.498044	1
		non-star	non-star	hsa-miR-7-5p	hsa-mir-7-3	-2.69653	-2.6594	-2.47958	-2.69073	-2.76367	-2.52975	-2.72953	-2.6297	-2.67482	-2.77205	-2.67997	-2.70702	0.141346	0.219879	0.244407	0.437383	0.322428	1
		non-star	non-star	hsa-miR-7-5p	hsa-mir-7-2	-2.69637	-2.65982	-2.47996	-2.69078	-2.76291	-2.52988	-2.72953	-2.62939	-2.67383	-2.77345	-2.67905	-2.70702	0.140064	0.219788	0.244171	0.440869	0.323374	1
		star	star	hsa-miR-30a-3p	hsa-mir-30a	-3.08309	-3.16981	-3.19703	-3.24461	-3.21336	-3.21429	-3.25446	-3.31376	-3.49603	-3.24939	-3.21368	-3.30451	0.375943	0.216359	0.0751359	0.0885118	0.0249283	1
		star	star	hsa-miR-19a-5p	hsa-mir-19a	-4.84961	-4.67013	-4.63504	-4.75479	-4.81716	-4.76216	-4.76054	-4.82973	-4.8129	-4.76075	-4.94406	-4.76163	0.173581	0.212747	0.313914	0.339132	0.29431	1
		non-star	non-star	hsa-miR-7-5p	hsa-mir-7-1	-2.68449	-2.64462	-2.46822	-2.67859	-2.7458	-2.5162	-2.71507	-2.61084	-2.64398	-2.75837	-2.66322	-2.687	0.124046	0.212504	0.255908	0.492787	0.349105	1
		non-star	non-star	hsa-miR-629-5p	hsa-mir-629	-4.33888	-4.35863	-4.40247	-4.43474	-4.45814	-4.33203	-4.37294	-4.43853	-4.26006	-4.57622	-4.38978	-4.42919	-0.0220774	0.202743	0.218848	0.876918	0.368787	1
		non-star	non-star	hsa-miR-92a-3p	hsa-mir-92a-2	-1.3936	-1.4682	-1.53686	-1.51647	-1.41411	-1.46594	-1.52669	-1.5527	-1.51165	-1.63093	-1.52507	-1.53403	0.137278	0.200387	0.146299	0.25759	0.178925	1
		non-star	non-star	hsa-miR-218-5p	hsa-mir-218-1	-4.94094	-5.32867	-5.53813	-5.16589	-5.11819	-5.39898	-5.12569	-5.09858	-5.05594	-5.12589	-5.38642	-5.58554	-0.499146	0.19962	0.684225	0.420866	0.851998	1
		non-star	non-star	hsa-miR-218-5p	hsa-mir-218-2	-4.94094	-5.32867	-5.53813	-5.16589	-5.11819	-5.39898	-5.12569	-5.09858	-5.05594	-5.12589	-5.38642	-5.58554	-0.499146	0.19962	0.684225	0.420866	0.851998	1
		non-star	non-star	hsa-miR-532-5p	hsa-mir-532	-3.39398	-3.50512	-3.46137	-3.58743	-3.44052	-3.51944	-3.61078	-3.66894	-3.42046	-3.63549	-3.47017	-3.53762	0.229516	0.195117	0.188559	0.268548	0.0860319	1
		star	non-star	hsa-miR-339-3p	hsa-mir-339	-3.96565	-3.93266	-3.88492	-3.92669	-3.97317	-3.94668	-4.07454	-3.92769	-4.01455	-4.0881	-3.9563	-4.02127	0.164099	0.194887	0.116834	0.20471	0.0476081	1
		non-star	non-star	hsa-miR-550a-3p	hsa-mir-550a-3	-5.03325	-5.09258	-5.31628	-5.25865	-5.31007	-5.50812	-5.25063	-4.89252	-5.03475	-5.30695	-5.05321	-5.36369	-0.224817	0.194452	0.5061	0.551314	0.980614	1
		star	non-star	hsa-miR-550a-3p	hsa-mir-550a-1	-5.03325	-5.09258	-5.31628	-5.25865	-5.31007	-5.50812	-5.25063	-4.89252	-5.03475	-5.30695	-5.05321	-5.36369	-0.224817	0.194452	0.5061	0.551314	0.980614	1
		star	non-star	hsa-miR-550a-3p	hsa-mir-550a-2	-5.03325	-5.09258	-5.31628	-5.25865	-5.31007	-5.50812	-5.25063	-4.89252	-5.03475	-5.30695	-5.05321	-5.36369	-0.224817	0.194452	0.5061	0.551314	0.980614	1
		non-star	non-star	hsa-miR-92a-3p	hsa-mir-92a-1	-1.36403	-1.438	-1.50725	-1.48618	-1.38449	-1.4357	-1.49554	-1.52349	-1.48649	-1.59695	-1.49234	-1.50111	0.139827	0.194068	0.156186	0.250797	0.183237	1
		non-star	non-star	hsa-miR-106a-5p	hsa-mir-106a	-4.09849	-4.03617	-3.99407	-4.02698	-3.96546	-3.98031	-4.07366	-4.02854	-3.6961	-4.19647	-4.24751	-3.96575	-0.288659	0.194012	0.396635	0.455106	0.926433	1
		non-star	non-star	hsa-miR-221-3p	hsa-mir-221	-1.54916	-1.86221	-1.71566	-1.87521	-1.76816	-1.85237	-1.79683	-1.83252	-1.48865	-1.88333	-1.62027	-1.90321	-0.00694502	0.193256	0.507916	0.984132	0.707823	1
		non-star	non-star	hsa-miR-1268b	hsa-mir-1268b	-3.55499	-3.65299	-3.68892	-3.52702	-3.49494	-3.8834	-3.72343	-3.60922	-3.76258	-3.81174	-3.50342	-3.85854	0.141203	0.191396	0.502548	0.340342	0.279187	1
		non-star	non-star	hsa-miR-2110	hsa-mir-2110	-5.12167	-4.99288	-4.67283	-5.04939	-5.0602	-4.86186	-4.93029	-4.82973	-5.1017	-5.13588	-4.76	-5.15957	0.0554615	0.185961	0.655865	0.882584	0.728616	1
		star	star	hsa-miR-29c-5p	hsa-mir-29c	-5.29082	-5.20373	-5.17016	-5.21914	-5.18513	-5.17713	-5.32199	-5.43179	-5.21084	-5.59325	-5.05321	-5.28451	0.205621	0.184836	0.631137	0.261359	0.298554	1
		non-star	non-star	hsa-miR-598	hsa-mir-598	-4.12167	-4.42257	-4.14019	-4.41652	-4.2249	-4.40874	-4.35921	-4.40586	-4.12652	-4.37841	-4.15794	-4.40945	0.146996	0.18176	0.527229	0.624243	0.527929	1
		non-star	non-star	hsa-miR-107	hsa-mir-107	-2.79205	-2.99871	-2.91488	-3.04179	-2.85599	-2.87697	-2.96147	-2.98238	-2.82244	-3.06425	-2.94539	-2.95681	0.0454803	0.181419	0.299071	0.809235	0.484829	1
		non-star	non-star	hsa-miR-101-3p	hsa-mir-101-1	-3.75631	-3.75722	-3.94707	-3.77064	-3.8527	-3.86326	-3.6255	-3.74365	-3.46879	-3.81559	-3.9357	-3.95886	-0.612691	0.174308	0.349711	0.114552	0.553399	1
		non-star	non-star	hsa-miR-3176	hsa-mir-3176	-4.73797	-4.69185	-4.63504	-4.81744	-4.7265	-4.62895	-4.82466	-4.78986	-4.99524	-4.8151	-4.73694	-4.76163	0.341786	0.173838	0.0966439	0.0856539	0.0292282	1
		non-star	non-star	hsa-miR-101-3p	hsa-mir-101-2	-3.71541	-3.71237	-3.88815	-3.72113	-3.78575	-3.81666	-3.58559	-3.70002	-3.44157	-3.77503	-3.89506	-3.8924	-0.571268	0.172412	0.315217	0.111161	0.560818	1
		star	star	hsa-miR-99b-3p	hsa-mir-99b	-4.41991	-4.72062	-4.55286	-4.65145	-4.56535	-4.59735	-4.65855	-4.68241	-4.55763	-4.8103	-4.57095	-4.55751	0.145727	0.171659	0.531848	0.528064	0.492772	1
		star	non-star	hsa-miR-188-5p	hsa-mir-188	-4.15819	-3.99961	-4.02848	-4.08951	-3.96112	-4.07906	-4.13669	-4.05019	-3.96077	-4.20586	-4.14434	-4.08039	-0.0300984	0.170981	0.2566	0.863773	0.597385	1
		non-star	non-star	hsa-miR-151b	hsa-mir-151b	-3.9132	-3.57705	-3.60701	-3.91155	-3.69553	-3.54434	-3.81346	-3.80934	-4.19262	-3.80414	-3.90708	-3.62491	0.423743	0.167515	0.590068	0.225519	0.291319	1
		non-star	non-star	hsa-miR-1268a	hsa-mir-1268a	-3.58365	-3.67599	-3.7297	-3.54825	-3.52792	-3.8999	-3.73451	-3.61479	-3.77948	-3.82289	-3.51764	-3.87797	0.101494	0.161287	0.576285	0.515263	0.408447	1
		non-star	non-star	hsa-miR-210	hsa-mir-210	-3.79946	-4.00991	-3.79777	-3.91342	-3.85185	-3.89838	-3.88605	-3.94914	-3.53808	-4.03937	-3.86994	-3.92594	-0.196614	0.160611	0.433061	0.629025	0.992644	1
		non-star	non-star	hsa-miR-3615	hsa-mir-3615	-4.2867	-4.38804	-4.32506	-4.46029	-4.3248	-4.35759	-4.47468	-4.36965	-4.23312	-4.59325	-4.26737	-4.36369	0.0578497	0.158289	0.525462	0.758014	0.443559	1
		star	non-star	hsa-miR-3613-3p	hsa-mir-3613	-5.25131	-5.03987	-4.83916	-5.18293	-5.02128	-5.12277	-5.09705	-5.06862	-5.27779	-4.97695	-5.009	-5.36369	0.213621	0.154916	0.692395	0.496385	0.554545	1
		non-star	non-star	hsa-miR-378d	hsa-mir-378d-1	-5.16588	-5.03987	-4.97386	-5.04939	-5.02128	-5.31183	-5.13567	-5.11437	-4.75491	-4.93684	-5.29625	-5.15957	-0.143454	0.150844	0.591632	0.698904	0.948869	1
		non-star	star	hsa-miR-455-5p	hsa-mir-455	-3.87904	-3.9018	-4.07077	-3.97234	-3.9515	-3.98773	-3.91605	-3.90825	-3.71948	-3.92799	-3.98054	-4.15417	-0.266509	0.149575	0.484298	0.309785	0.853307	1
		non-star	non-star	hsa-miR-29c-3p	hsa-mir-29c	-3.77862	-3.74572	-3.76974	-3.81002	-3.74844	-3.79212	-3.78058	-3.67945	-3.48657	-3.85237	-3.75607	-3.89534	-0.30565	0.148666	0.227706	0.31087	0.718648	1
		non-star	non-star	hsa-miR-19a-3p	hsa-mir-19a	-2.91896	-2.82089	-2.93861	-2.98295	-2.89855	-3.10648	-2.79376	-2.77459	-2.62482	-2.96815	-2.93158	-2.98203	-0.451326	0.144472	0.195321	0.0749099	0.509573	1
		non-star	non-star	hsa-miR-584-5p	hsa-mir-584	-3.05361	-3.09034	-3.26321	-3.09857	-3.00115	-3.12585	-3.06983	-3.18119	-3.08466	-3.18785	-3.23062	-3.18414	-0.0563986	0.139302	0.420853	0.766434	0.7884	1
		star	star	hsa-let-7d-3p	hsa-let-7d	-4.01534	-4.04992	-4.11216	-4.10811	-4.01512	-4.18296	-4.09428	-3.94476	-4.20468	-4.15762	-4.01323	-4.19934	0.0496183	0.137527	0.384679	0.804241	0.430307	1
		non-star	non-star	hsa-miR-181b-5p	hsa-mir-181b-1	-2.39157	-2.40739	-2.41027	-2.41821	-2.44081	-2.44797	-2.46504	-2.4917	-2.5529	-2.45262	-2.45142	-2.48817	0.20592	0.131022	0.021572	0.0551916	0.00258109	1
		non-star	non-star	hsa-let-7d-5p	hsa-let-7d	-2.69674	-2.82488	-2.75518	-2.83028	-2.81685	-2.82922	-2.81101	-2.80839	-2.75698	-2.89527	-2.75024	-2.81273	0.0735756	0.129997	0.34178	0.480158	0.344545	1
		non-star	non-star	hsa-miR-628-5p	hsa-mir-628	-4.80686	-4.83575	-4.69304	-4.79554	-4.82498	-4.86186	-4.71224	-4.78986	-4.85182	-4.89428	-4.87712	-4.74044	0.0139283	0.126489	0.419996	0.923279	0.575127	1
		star	star	hsa-miR-454-5p	hsa-mir-454	-3.82699	-3.79225	-3.92535	-3.81594	-3.84519	-3.86326	-3.87705	-3.92249	-4.10412	-3.87558	-3.97403	-3.86954	0.240873	0.125385	0.329811	0.226251	0.159609	1
		non-star	non-star	hsa-miR-454-3p	hsa-mir-454	-2.87228	-2.97778	-2.95267	-3.05016	-2.94292	-2.97211	-2.9661	-3.00716	-2.82383	-3.04205	-2.96368	-2.96229	-0.00433411	0.119148	0.255506	0.978335	0.56903	1
		non-star	non-star	hsa-miR-181b-5p	hsa-mir-181b-2	-2.35344	-2.37655	-2.37757	-2.39042	-2.40353	-2.41656	-2.42888	-2.45323	-2.47954	-2.41757	-2.40426	-2.44871	0.177182	0.117583	0.0334469	0.0137982	0.00144696	1
		non-star	non-star	hsa-let-7g-5p	hsa-let-7g	-2.32676	-2.45268	-2.36729	-2.42708	-2.43772	-2.43951	-2.3854	-2.45573	-2.31278	-2.49132	-2.38505	-2.43183	0.00550139	0.116569	0.328607	0.967658	0.567213	1
		star	star	hsa-miR-29a-5p	hsa-mir-29a	-4.02758	-3.79436	-3.88492	-3.85823	-3.85438	-3.95355	-3.85164	-3.69632	-3.53808	-3.90602	-3.89077	-4.06702	-0.610421	0.113497	0.586147	0.146981	0.473073	1
		non-star	non-star	hsa-miR-135b-5p	hsa-mir-135b	-3.69448	-3.53901	-3.62256	-3.61945	-3.54999	-3.57435	-3.5514	-3.45867	-3.46432	-3.6403	-3.72077	-3.65104	-0.340365	0.112884	0.383849	0.0876571	0.572238	1
		star	star	hsa-miR-576-3p	hsa-mir-576	-4.47002	-4.52324	-4.43547	-4.53554	-4.49346	-4.54704	-4.61685	-4.64811	-4.63269	-4.61706	-4.51359	-4.44988	0.302261	0.109972	0.424993	0.0168806	0.0420299	1
		non-star	non-star	hsa-miR-378d	hsa-mir-378d-2	-5.15064	-5.03987	-4.97386	-5.04939	-5.02128	-5.31183	-5.13567	-5.11437	-4.75491	-4.93684	-5.26992	-5.10842	-0.130157	0.109293	0.675808	0.720884	0.987709	1
		non-star	non-star	hsa-miR-25-3p	hsa-mir-25	-2.47771	-2.47741	-2.56996	-2.49047	-2.45567	-2.5523	-2.46409	-2.50859	-2.44539	-2.54663	-2.50565	-2.62144	-0.0856066	0.107812	0.340735	0.389312	0.869849	1
		non-star	non-star	hsa-miR-548am-5p	hsa-mir-548am	-4.88064	-5.00416	-4.7365	-5.01267	-4.93188	-4.92186	-4.9496	-4.79755	-4.76591	-4.87725	-4.82827	-5.06266	-0.086633	0.106609	0.66615	0.727463	0.94664	1
		star	star	hsa-miR-486-3p	hsa-mir-486	-4.87267	-4.75787	-4.90131	-4.89963	-4.69611	-4.65425	-4.8149	-4.76041	-4.57882	-4.97001	-4.76	-4.94872	-0.336314	0.106606	0.577797	0.221178	0.615824	1
		non-star	non-star	hsa-miR-320a	hsa-mir-320a	-2.58122	-2.6347	-2.60974	-2.58074	-2.52222	-2.64277	-2.60631	-2.53983	-2.38347	-2.71542	-2.59495	-2.65851	-0.255114	0.104099	0.305591	0.271237	0.623588	1
		non-star	non-star	hsa-let-7a-5p	hsa-let-7a-1	-1.29794	-1.51551	-1.36629	-1.4364	-1.44802	-1.41482	-1.4353	-1.47585	-1.28537	-1.53559	-1.39185	-1.39444	0.0128011	0.103362	0.587573	0.95156	0.739306	1
		non-star	non-star	hsa-let-7a-5p	hsa-let-7a-2	-1.29784	-1.51533	-1.36619	-1.43626	-1.44787	-1.41465	-1.43515	-1.47564	-1.28526	-1.53536	-1.39175	-1.39427	0.0127241	0.103273	0.587722	0.951832	0.73956	1
		non-star	non-star	hsa-let-7a-5p	hsa-let-7a-3	-1.29732	-1.51483	-1.36574	-1.4358	-1.44734	-1.41408	-1.43468	-1.47508	-1.28473	-1.53493	-1.3911	-1.3936	0.0126494	0.103076	0.588627	0.952117	0.740181	1
		non-star	non-star	hsa-miR-548c-5p	hsa-mir-548c	-4.84218	-4.92118	-4.71422	-4.90877	-4.87515	-4.86186	-4.89991	-4.76759	-4.7235	-4.85553	-4.77609	-4.98348	-0.0687223	0.100161	0.619748	0.737658	0.912317	1
		star	non-star	hsa-miR-548o-5p	hsa-mir-548o-2	-4.84218	-4.92118	-4.71422	-4.90877	-4.87515	-4.86186	-4.89991	-4.76759	-4.7235	-4.85553	-4.77609	-4.98348	-0.0687223	0.100161	0.619748	0.737658	0.912317	1
		non-star	non-star	hsa-miR-503	hsa-mir-503	-4.0287	-4.02644	-4.06101	-4.00108	-4.00664	-4.00883	-4.02957	-3.91633	-3.85046	-4.13086	-4.009	-4.11327	-0.278193	0.099796	0.353258	0.173705	0.534458	1
		non-star	non-star	hsa-miR-20a-5p	hsa-mir-20a	-2.38487	-2.42147	-2.43834	-2.48254	-2.39105	-2.45318	-2.35502	-2.36953	-2.18172	-2.46723	-2.4486	-2.46103	-0.296583	0.0964814	0.0951685	0.196829	0.492148	1
		star	star	hsa-miR-378a-5p	hsa-mir-378a	-4.12449	-4.09118	-3.98587	-4.1245	-4.10445	-4.18591	-4.10544	-4.02722	-4.07594	-4.11517	-4.03647	-4.18185	0.00540686	0.0963152	0.499101	0.963565	0.658435	1
		non-star	non-star	hsa-miR-103a-3p	hsa-mir-103a-2	-1.99304	-1.96112	-2.05402	-1.98237	-1.92125	-1.97501	-1.88486	-1.87574	-1.7409	-2.02714	-2.05593	-2.05551	-0.475329	0.0952418	0.247281	0.047105	0.321858	1
		non-star	non-star	hsa-miR-103a-3p	hsa-mir-103a-1	-1.99718	-1.96574	-2.05909	-1.98684	-1.92563	-1.97961	-1.88927	-1.88013	-1.74462	-2.03091	-2.06075	-2.05894	-0.47682	0.0939883	0.254394	0.0473723	0.318787	1
		star	star	hsa-miR-342-5p	hsa-mir-342	-4.85716	-4.79155	-4.81113	-5.00108	-4.98556	-4.84807	-4.96296	-4.93295	-4.95903	-4.91809	-4.81017	-4.85854	0.261586	0.0928407	0.325292	0.00988195	0.02916	1
		non-star	non-star	hsa-let-7e-5p	hsa-let-7e	-2.87323	-3.11133	-2.96642	-3.05041	-3.02778	-2.99301	-3.01633	-3.05144	-2.84979	-3.11277	-2.95568	-3.0092	-0.025986	0.0926387	0.642331	0.910574	0.854829	1
		star	star	hsa-miR-132-5p	hsa-mir-132	-4.54858	-4.46667	-4.5101	-4.52017	-4.54416	-4.50196	-4.56502	-4.55897	-4.74419	-4.58465	-4.52264	-4.54415	0.231354	0.0922405	0.236187	0.192141	0.0944211	1
		star	star	hsa-miR-744-3p	hsa-mir-744	-5.02197	-4.86794	-4.97386	-5.0368	-4.97428	-5.12277	-5.13567	-4.93295	-5.51187	-5.10659	-4.99522	-4.88657	0.423113	0.0912026	0.625901	0.292233	0.216595	1
		non-star	non-star	hsa-miR-99a-5p	hsa-mir-99a	-4.03554	-3.92213	-3.95456	-3.93742	-4.01512	-3.99911	-3.91061	-3.93084	-4.12908	-3.96521	-4.02036	-4.04982	0.0437592	0.0901957	0.386846	0.818626	0.54907	1
		star	star	hsa-miR-28-5p	hsa-mir-28	-3.7557	-3.70085	-3.80041	-3.80055	-3.63389	-3.8104	-3.69948	-3.70878	-3.59354	-3.82883	-3.75529	-3.79549	-0.216341	0.0898381	0.32215	0.147906	0.636554	1
		non-star	non-star	hsa-miR-28-3p	hsa-mir-28	-3.51129	-3.44817	-3.57592	-3.47809	-3.49531	-3.51437	-3.52314	-3.48845	-3.658	-3.51698	-3.52173	-3.6155	0.0978777	0.0871649	0.464019	0.523939	0.406649	1
		non-star	non-star	hsa-miR-19b-3p	hsa-mir-19b-1	-2.49487	-2.40802	-2.50031	-2.55344	-2.4776	-2.70156	-2.36971	-2.31808	-2.18903	-2.50573	-2.4742	-2.54152	-0.497819	0.0867636	0.3404	0.0617429	0.310048	1
		non-star	non-star	hsa-miR-548z	hsa-mir-548z	-5.29082	-5.13678	-4.78481	-5.07572	-5.10295	-4.99149	-5.15636	-5.06862	-5.21084	-5.23787	-5.069	-5.02127	0.157577	0.084994	0.830019	0.673426	0.745438	1
		non-star	non-star	hsa-miR-19b-3p	hsa-mir-19b-2	-2.47806	-2.38741	-2.48301	-2.53208	-2.45861	-2.67216	-2.35059	-2.29678	-2.17398	-2.48693	-2.45231	-2.52196	-0.49867	0.0828752	0.376312	0.0570854	0.303635	1
		non-star	non-star	hsa-miR-378a-3p	hsa-mir-378a	-2.54256	-2.4813	-2.56178	-2.50906	-2.53539	-2.55839	-2.49121	-2.51035	-2.65333	-2.53238	-2.54603	-2.61473	0.0517664	0.0791915	0.366241	0.712075	0.436697	1
		non-star	star	hsa-miR-339-5p	hsa-mir-339	-3.59642	-3.59316	-3.51833	-3.64285	-3.50958	-3.62813	-3.67432	-3.62405	-3.37515	-3.67627	-3.54085	-3.59728	-0.0267393	0.0784849	0.497131	0.914545	0.826292	1
		star	star	hsa-miR-214-5p	hsa-mir-214	-4.86485	-4.50476	-4.41319	-4.63148	-4.63593	-4.62083	-4.68636	-4.37842	-4.37925	-4.72795	-4.59728	-4.55751	-0.29696	0.0738343	0.837822	0.549632	0.809795	1
		non-star	non-star	hsa-miR-130b-3p	hsa-mir-130b	-3.1665	-3.07259	-3.04074	-3.11578	-3.05682	-3.10134	-3.0713	-3.0811	-2.99298	-3.14661	-3.11889	-3.11278	-0.108708	0.0727781	0.479983	0.397982	0.898324	1
		non-star	non-star	hsa-miR-548h-3p	hsa-mir-548h-4	-5.31201	-5.13678	-4.78481	-5.07572	-5.10295	-4.99149	-5.15636	-5.06862	-5.21084	-5.23787	-5.069	-5.02127	0.143765	0.0699912	0.86471	0.710685	0.782701	1
		non-star	non-star	hsa-miR-1180	hsa-mir-1180	-3.36703	-3.33843	-3.28609	-3.36975	-3.38236	-3.25423	-3.43489	-3.35737	-3.53874	-3.44342	-3.3417	-3.30073	0.229366	0.0698228	0.561879	0.151583	0.132972	1
		non-star	non-star	hsa-let-7f-5p	hsa-let-7f-1	-2.0607	-2.2319	-2.18718	-2.18378	-2.18677	-2.18523	-2.13611	-2.2193	-2.13324	-2.22377	-2.18776	-2.16131	0.00679388	0.0689456	0.615567	0.962725	0.777322	1
		non-star	non-star	hsa-miR-132-3p	hsa-mir-132	-4.04719	-3.89463	-4.03753	-3.97449	-3.95256	-3.93327	-4.02563	-4.01811	-4.07367	-4.0872	-4.05476	-3.92912	0.100541	0.0679836	0.680443	0.455519	0.534033	1
		non-star	non-star	hsa-miR-708-5p	hsa-mir-708	-3.51267	-3.55823	-3.49021	-3.65196	-3.51846	-3.5188	-3.54825	-3.50672	-3.36841	-3.59529	-3.53752	-3.51983	-0.111494	0.0678482	0.37207	0.495566	0.842166	1
		non-star	non-star	hsa-miR-26b-5p	hsa-mir-26b	-2.15728	-2.21024	-2.22377	-2.20801	-2.21051	-2.23655	-2.18747	-2.23788	-2.24083	-2.23106	-2.21709	-2.23445	0.0558514	0.067681	0.269503	0.40361	0.304532	1
		non-star	non-star	hsa-miR-93-5p	hsa-mir-93	-2.43282	-2.58091	-2.52222	-2.59982	-2.55331	-2.58244	-2.52546	-2.56769	-2.4329	-2.57264	-2.47261	-2.57893	-0.00762808	0.065477	0.623291	0.957831	0.80768	1
		non-star	non-star	hsa-miR-92b-3p	hsa-mir-92b	-1.93085	-1.95176	-2.10532	-1.92332	-1.92759	-1.99163	-1.95054	-2.00483	-2.25798	-1.99071	-2.05367	-2.03036	0.158879	0.0644628	0.659205	0.539027	0.496888	1
		non-star	non-star	hsa-miR-18a-5p	hsa-mir-18a	-3.49909	-3.43534	-3.51971	-3.55311	-3.51652	-3.54636	-3.43792	-3.34736	-3.27383	-3.52482	-3.45465	-3.56023	-0.354195	0.0635613	0.517577	0.0903199	0.343087	1
		non-star	non-star	hsa-let-7f-5p	hsa-let-7f-2	-2.0408	-2.21044	-2.16381	-2.16182	-2.16708	-2.16413	-2.11694	-2.20316	-2.12233	-2.1974	-2.16365	-2.13309	0.0207804	0.0588897	0.66401	0.884259	0.764685	1
		non-star	non-star	hsa-miR-15a-5p	hsa-mir-15a	-3.14498	-3.02189	-2.98709	-3.10563	-3.00305	-3.00667	-3.04152	-2.82857	-2.62193	-3.12265	-3.0658	-3.04023	-0.662067	0.0557314	0.674879	0.202271	0.32002	1
		non-star	non-star	hsa-miR-328	hsa-mir-328	-4.35296	-4.37175	-4.61731	-4.43474	-4.39216	-4.40383	-4.48584	-4.37548	-4.36574	-4.55983	-4.46294	-4.39056	-0.0922558	0.0532521	0.823598	0.711247	0.941883	1
		non-star	non-star	hsa-miR-1468	hsa-mir-1468	-5.10789	-4.77776	-4.63504	-4.77469	-4.75917	-4.89082	-4.85007	-4.73956	-5.07822	-4.78257	-4.92058	-4.88657	0.106795	0.0516047	0.887337	0.790984	0.826516	1
		non-star	non-star	hsa-miR-424-5p	hsa-mir-424	-3.51198	-3.21232	-3.42308	-3.38386	-3.33618	-3.39995	-3.20792	-2.9476	-3.12321	-3.3375	-3.40138	-3.47495	-0.947805	0.0497225	0.83573	0.070499	0.311917	1
		non-star	non-star	hsa-let-7i-5p	hsa-let-7i	-1.75884	-1.81302	-1.77879	-1.83056	-1.8271	-1.82192	-1.80203	-1.92828	-1.85224	-1.85134	-1.75792	-1.80758	0.163048	0.0495378	0.528069	0.157976	0.125983	1
		non-star	non-star	hsa-miR-29a-3p	hsa-mir-29a	-1.59481	-1.45633	-1.52504	-1.60733	-1.52697	-1.52523	-1.50916	-1.46531	-1.34548	-1.56199	-1.52771	-1.55074	-0.217339	0.0481193	0.650012	0.250394	0.56423	1
		non-star	non-star	hsa-let-7c	hsa-let-7c	-2.60427	-2.72607	-2.54148	-2.66526	-2.7166	-2.64804	-2.73584	-2.80372	-2.71362	-2.70522	-2.597	-2.63339	0.253761	0.0477972	0.755759	0.12858	0.310261	1
		non-star	non-star	hsa-miR-937	hsa-mir-937	-4.93179	-5.05246	-4.75998	-4.91811	-4.91213	-4.97301	-5.06157	-5.00167	-5.45388	-4.83993	-4.94406	-5.02127	0.447448	0.0457517	0.850336	0.20949	0.295289	1
		non-star	non-star	hsa-miR-30a-5p	hsa-mir-30a	-1.64087	-1.64729	-1.73427	-1.6373	-1.68909	-1.72867	-1.66065	-1.75202	-1.9416	-1.64043	-1.72203	-1.71984	0.224853	0.0449228	0.647038	0.312839	0.259713	1
		non-star	non-star	hsa-miR-548k	hsa-mir-548k	-4.18979	-4.18254	-4.14019	-4.16091	-4.27754	-4.15732	-4.2736	-4.3027	-4.51187	-4.16296	-4.23319	-4.17617	0.357137	0.0448616	0.498132	0.119533	0.100027	1
		non-star	non-star	hsa-miR-155-5p	hsa-mir-155	-1.8361	-1.93292	-1.89278	-1.92425	-1.90701	-1.92431	-1.90242	-2.03744	-2.06022	-1.90687	-1.91513	-1.8949	0.228676	0.0414159	0.582937	0.135682	0.164644	1
		non-star	non-star	hsa-miR-98	hsa-mir-98	-3.22387	-3.35375	-3.2084	-3.26848	-3.34263	-3.33038	-3.23372	-3.45057	-3.28509	-3.3056	-3.24824	-3.28234	0.131281	0.0377743	0.759401	0.492072	0.525249	1
		star	star	hsa-miR-24-1-5p	hsa-mir-24-1	-5.16588	-5.16897	-5.17016	-5.21914	-5.20362	-5.12277	-5.40742	-4.96595	-5.21084	-5.40762	-5.03797	-5.10842	0.0589825	0.0369092	0.898609	0.855338	0.790899	1
		star	star	hsa-miR-361-3p	hsa-mir-361	-4.43694	-4.48014	-4.47119	-4.61708	-4.55251	-4.53368	-4.50907	-4.41863	-4.42247	-4.63581	-4.43218	-4.36369	-0.0296704	0.0327661	0.876624	0.722778	0.983665	1
		star	star	hsa-miR-31-3p	hsa-mir-31	-3.72881	-3.72782	-3.63324	-3.81594	-3.64784	-3.73727	-3.77969	-3.57772	-3.71253	-3.77109	-3.66467	-3.69717	-0.0154042	0.0325168	0.764024	0.927551	0.933111	1
		non-star	non-star	hsa-miR-4286	hsa-mir-4286	-4.19473	-4.3459	-4.10144	-4.46029	-4.35852	-4.25631	-4.38175	-4.23824	-4.51812	-4.33638	-4.10243	-4.24312	0.316636	0.0301195	0.899235	0.200659	0.378605	1
		non-star	non-star	hsa-miR-2682-5p	hsa-mir-2682	-4.2031	-4.19655	-4.09618	-4.06367	-4.15037	-4.11518	-4.12176	-4.13244	-4.32759	-4.17056	-4.1823	-4.18185	0.0638413	0.0293939	0.744739	0.729003	0.669309	1
		non-star	non-star	hsa-miR-1303	hsa-mir-1303	-3.93726	-3.95863	-4.05147	-3.88802	-3.9754	-3.93327	-4.01863	-3.98226	-4.24303	-4.015	-3.99386	-3.97275	0.203573	0.0259509	0.782337	0.354177	0.347988	1
		non-star	non-star	hsa-miR-181d	hsa-mir-181d	-3.78502	-3.80147	-3.74808	-3.80855	-3.82184	-3.86326	-3.8485	-3.89349	-3.95385	-3.81462	-3.76	-3.79315	0.242158	0.0251572	0.647144	0.0393785	0.0866325	1
		non-star	non-star	hsa-miR-449a	hsa-mir-449a	-4.40621	-4.36383	-4.39201	-4.39902	-4.41613	-4.32384	-4.38713	-4.38437	-4.21709	-4.48154	-4.29354	-4.41921	-0.142408	0.0244416	0.865663	0.412917	0.581762	1
		non-star	non-star	hsa-let-7b-5p	hsa-let-7b	-2.37109	-2.48004	-2.29246	-2.42754	-2.46466	-2.38525	-2.52824	-2.54409	-2.4181	-2.48195	-2.3211	-2.37043	0.233728	0.0226831	0.897091	0.167563	0.393181	1
		non-star	non-star	hsa-miR-4746-5p	hsa-mir-4746	-5.27061	-5.16897	-5.2371	-5.16589	-5.52395	-5.20709	-5.23766	-5.24471	-5.57882	-5.22528	-5.45897	-5.02127	0.255556	0.0218857	0.947167	0.373608	0.450807	1
		non-star	non-star	hsa-miR-196a-5p	hsa-mir-196a-1	-2.81918	-2.86139	-2.78048	-2.83697	-2.86145	-2.80829	-2.83213	-2.83032	-2.86212	-2.8704	-2.8157	-2.8014	0.0475801	0.0200936	0.793177	0.472863	0.602595	1
		star	star	hsa-miR-769-3p	hsa-mir-769	-3.93361	-3.93852	-3.91834	-4.01149	-4.04552	-3.90144	-4.11304	-4.03653	-4.26355	-4.01195	-3.87198	-3.93233	0.379919	0.0195914	0.852615	0.0883735	0.114511	1
		star	star	hsa-miR-425-3p	hsa-mir-425	-3.62181	-3.56816	-3.5253	-3.56175	-3.60487	-3.535	-3.60331	-3.59101	-3.87125	-3.58465	-3.57816	-3.57694	0.235752	0.0186148	0.797954	0.329456	0.294893	1
		non-star	non-star	hsa-miR-21-5p	hsa-mir-21	-0.726058	-0.699177	-0.734369	-0.609879	-0.687456	-0.743102	-0.723067	-0.776588	-0.697055	-0.617928	-0.785425	-0.776736	0.0280769	0.0155987	0.912576	0.665644	0.747851	1
		non-star	non-star	hsa-miR-181c-5p	hsa-mir-181c	-3.61347	-3.61593	-3.62256	-3.60774	-3.64522	-3.65338	-3.62895	-3.67886	-3.59279	-3.60026	-3.65589	-3.6155	0.0366499	0.0150019	0.732226	0.583107	0.44549	1
		non-star	star	hsa-miR-301a-3p	hsa-mir-301a	-3.24792	-3.20518	-3.41646	-3.26364	-3.22312	-3.35366	-3.17852	-3.15059	-2.92081	-3.2122	-3.33482	-3.34003	-0.608979	0.0133277	0.943766	0.121887	0.310434	1
		non-star	non-star	hsa-miR-17-5p	hsa-mir-17	-2.01156	-2.02504	-1.97703	-2.03455	-1.91467	-1.93193	-2.00503	-2.01179	-1.69948	-2.0484	-2.05333	-1.92313	-0.25635	0.00857662	0.939988	0.437892	0.434768	1
		non-star	non-star	hsa-miR-769-5p	hsa-mir-769	-3.25169	-3.2724	-3.22216	-3.2533	-3.3258	-3.27116	-3.31705	-3.3194	-3.59504	-3.27826	-3.20745	-3.26957	0.310944	0.00690495	0.916333	0.219546	0.203018	1
		non-star	non-star	hsa-miR-320b	hsa-mir-320b-1	-3.53097	-3.57919	-3.55586	-3.52473	-3.56404	-3.59205	-3.52884	-3.5523	-3.66766	-3.57096	-3.48627	-3.61241	0.0615617	0.00277176	0.977962	0.593324	0.64106	1
		non-star	non-star	hsa-miR-320b	hsa-mir-320b-2	-3.53097	-3.57833	-3.55436	-3.52396	-3.56361	-3.59205	-3.52834	-3.5523	-3.66677	-3.57096	-3.48542	-3.61087	0.0622653	0.00276127	0.977948	0.587516	0.635359	1
		non-star	non-star	hsa-miR-147b	hsa-mir-147b	-4.13591	-4.20373	-4.32506	-4.2098	-4.30053	-4.2598	-4.18936	-4.06002	-4.15831	-4.24952	-4.13301	-4.28451	-0.21807	0.00178727	0.991904	0.281416	0.550997	1
		star	star	hsa-miR-628-3p	hsa-mir-628	-5.18167	-5.24152	-5.17016	-5.02457	-5.15037	-5.31183	-5.13567	-5.08334	-5.21084	-5.12589	-5.35424	-5.10842	-0.133699	-0.00369206	0.986023	0.288829	0.565265	1
		non-star	non-star	hsa-miR-1296	hsa-mir-1296	-3.43694	-3.36149	-3.48123	-3.39618	-3.37111	-3.35149	-3.35384	-3.21797	-3.37925	-3.43731	-3.38376	-3.452	-0.286874	-0.00507176	0.960041	0.155729	0.299248	1
		non-star	non-star	hsa-miR-30e-5p	hsa-mir-30e	-2.33634	-2.23327	-2.30286	-2.28012	-2.28324	-2.31699	-2.26028	-2.3117	-2.51144	-2.24974	-2.34065	-2.274	0.149479	-0.00622504	0.950473	0.464511	0.522064	1
		star	star	hsa-miR-296-5p	hsa-mir-296	-4.56382	-4.66486	-4.09098	-4.67778	-4.59686	-4.33619	-4.72775	-4.18213	-4.1017	-4.66214	-4.03202	-4.6155	-0.266762	-0.00770687	0.990716	0.717808	0.819686	1
		non-star	star	hsa-miR-193a-3p	hsa-mir-193a	-3.46259	-3.39473	-3.40887	-3.53987	-3.46566	-3.47932	-3.56994	-3.31198	-3.59655	-3.49867	-3.36811	-3.3878	0.150344	-0.00896022	0.937687	0.519956	0.540662	1
		non-star	star	hsa-miR-590-3p	hsa-mir-590	-3.02814	-3.04025	-3.04398	-3.05608	-3.00317	-2.96744	-2.9445	-3.01515	-2.98296	-2.98061	-3.15012	-2.96924	-0.139165	-0.00956159	0.950189	0.10239	0.362681	1
		non-star	non-star	hsa-miR-421	hsa-mir-421	-3.37953	-3.27945	-3.3718	-3.29396	-3.28774	-3.28914	-3.24592	-3.32146	-3.49723	-3.28747	-3.39656	-3.33431	0.0256278	-0.00959818	0.931097	0.89906	0.943734	1
		non-star	non-star	hsa-miR-423-5p	hsa-mir-423	-2.89637	-2.88005	-2.88364	-2.9109	-2.91504	-2.93808	-2.91229	-2.78194	-3.00286	-2.93201	-2.73069	-2.9842	0.0280284	-0.0101406	0.959987	0.865298	0.933338	1
		non-star	non-star	hsa-miR-935	hsa-mir-935	-3.7698	-3.51206	-3.65923	-3.58743	-3.55293	-3.61762	-3.49591	-3.33355	-3.54206	-3.63136	-3.62415	-3.67172	-0.548313	-0.0106961	0.95675	0.126206	0.34263	1
		non-star	non-star	hsa-miR-942	hsa-mir-942	-4.49576	-4.22221	-4.26707	-4.30441	-4.28204	-4.3158	-4.32354	-4.21736	-4.31165	-4.30248	-4.31567	-4.34666	-0.107051	-0.0156545	0.94414	0.665545	0.794444	1
		star	non-star	hsa-miR-301a-5p	hsa-mir-301a	-4.46382	-4.29839	-4.25938	-4.39335	-4.41306	-4.39898	-4.41503	-4.2647	-4.57164	-4.35437	-4.30724	-4.33838	0.161697	-0.0167053	0.920155	0.523293	0.674026	1
		non-star	non-star	hsa-miR-196a-5p	hsa-mir-196a-2	-2.722	-2.75677	-2.68525	-2.72499	-2.76114	-2.71764	-2.71449	-2.72357	-2.76646	-2.74865	-2.70825	-2.68481	0.0306131	-0.0172638	0.802664	0.63427	0.90592	1
		non-star	non-star	hsa-miR-190a	hsa-mir-190a	-4.29917	-4.03249	-4.17641	-4.16925	-4.20551	-4.08371	-4.06072	-4.10169	-4.09215	-4.20468	-4.21933	-4.05834	-0.214787	-0.0199348	0.931335	0.387374	0.617301	1
		non-star	non-star	hsa-miR-320d	hsa-mir-320d-1	-4.25701	-4.21287	-4.22286	-4.16091	-4.15037	-4.23595	-4.10263	-4.1392	-4.32355	-4.19531	-4.14053	-4.33027	-0.102706	-0.0206557	0.890996	0.600302	0.567958	1
		non-star	non-star	hsa-miR-320d	hsa-mir-320d-2	-4.25701	-4.21287	-4.22286	-4.16091	-4.15037	-4.23595	-4.10263	-4.1375	-4.32355	-4.19531	-4.14053	-4.33027	-0.104146	-0.0206557	0.890996	0.596814	0.564623	1
		non-star	non-star	hsa-miR-181a-5p	hsa-mir-181a-1	-2.15041	-2.11467	-2.25288	-2.174	-2.19903	-2.25959	-2.13437	-2.24469	-2.22961	-2.1046	-2.16157	-2.22193	0.067254	-0.0231818	0.861826	0.605831	0.843554	1
		non-star	non-star	hsa-miR-181a-5p	hsa-mir-181a-2	-2.15041	-2.11467	-2.25288	-2.174	-2.19903	-2.25959	-2.13437	-2.24469	-2.22961	-2.1046	-2.16157	-2.22193	0.067254	-0.0231818	0.861826	0.605831	0.843554	1
		star	star	hsa-let-7i-3p	hsa-let-7i	-4.25701	-4.09822	-4.20907	-4.37135	-4.2249	-4.11518	-4.33939	-4.04881	-3.99524	-4.2738	-4.01749	-4.24312	-0.148917	-0.0232124	0.92142	0.644387	0.662588	1
		non-star	star	hsa-miR-2355-5p	hsa-mir-2355	-5.25131	-4.9027	-4.90131	-5.00108	-5.0602	-5.27404	-5.11593	-5.20331	-5.35697	-4.80556	-5.26992	-4.94872	0.379081	-0.0241812	0.956868	0.217745	0.530214	1
		non-star	non-star	hsa-miR-941	hsa-mir-941-2	-3.2867	-3.32891	-3.30854	-3.26553	-3.32856	-3.30323	-3.38857	-3.41961	-3.62377	-3.31041	-3.30281	-3.27947	0.322775	-0.0244424	0.534048	0.145324	0.193066	1
		non-star	non-star	hsa-miR-941	hsa-mir-941-2	-3.2867	-3.32891	-3.30854	-3.26553	-3.32856	-3.30323	-3.38857	-3.41961	-3.62377	-3.31041	-3.30281	-3.27947	0.322775	-0.0244424	0.534048	0.145324	0.193066	1
		non-star	non-star	hsa-miR-941	hsa-mir-941-3	-3.2867	-3.32891	-3.30854	-3.26553	-3.32856	-3.30323	-3.38857	-3.41961	-3.62377	-3.31041	-3.30281	-3.27947	0.322775	-0.0244424	0.534048	0.145324	0.193066	1
		non-star	non-star	hsa-miR-941	hsa-mir-941-3	-3.2867	-3.32891	-3.30854	-3.26553	-3.32856	-3.30323	-3.38857	-3.41961	-3.62377	-3.31041	-3.30281	-3.27947	0.322775	-0.0244424	0.534048	0.145324	0.193066	1
		non-star	non-star	hsa-miR-941	hsa-mir-941-4	-3.2867	-3.32891	-3.30854	-3.26553	-3.32856	-3.30323	-3.38857	-3.41961	-3.62377	-3.31041	-3.30281	-3.27947	0.322775	-0.0244424	0.534048	0.145324	0.193066	1
		non-star	non-star	hsa-miR-941	hsa-mir-941-4	-3.2867	-3.32891	-3.30854	-3.26553	-3.32856	-3.30323	-3.38857	-3.41961	-3.62377	-3.31041	-3.30281	-3.27947	0.322775	-0.0244424	0.534048	0.145324	0.193066	1
		non-star	non-star	hsa-miR-941	hsa-mir-941-1	-3.2867	-3.32891	-3.30854	-3.26553	-3.32856	-3.30323	-3.38857	-3.41961	-3.62377	-3.31041	-3.30281	-3.27947	0.322775	-0.0244424	0.534048	0.145324	0.193066	1
		non-star	non-star	hsa-miR-31-5p	hsa-mir-31	-2.16077	-2.05291	-2.04719	-2.14378	-2.09225	-2.06749	-2.05584	-1.94507	-1.84706	-2.13157	-2.01272	-2.08334	-0.372899	-0.0258524	0.837229	0.138027	0.229965	1
		star	non-star	hsa-miR-106b-5p	hsa-mir-106b	-2.85792	-2.69419	-2.73948	-2.78701	-2.76162	-2.7541	-2.68257	-2.57955	-2.52363	-2.72744	-2.77169	-2.75795	-0.474404	-0.0268482	0.838662	0.066913	0.219182	1
		non-star	non-star	hsa-miR-744-5p	hsa-mir-744	-3.59684	-3.62538	-3.60701	-3.68655	-3.57412	-3.57507	-3.68172	-3.4328	-3.44635	-3.68086	-3.48375	-3.62809	-0.228733	-0.0284397	0.856106	0.38359	0.341694	1
		non-star	star	hsa-miR-106b-3p	hsa-mir-106b	-3.30256	-3.41663	-3.45296	-3.41622	-3.45712	-3.43362	-3.41696	-3.39467	-3.5051	-3.38643	-3.27299	-3.46827	0.105042	-0.0347083	0.848516	0.445217	0.779402	1
		non-star	non-star	hsa-miR-450a-5p	hsa-mir-450a-2	-4.05915	-3.78737	-3.84207	-3.94138	-3.94521	-3.83867	-3.75044	-3.64756	-4.00286	-3.83789	-3.97017	-3.83477	-0.24712	-0.0357488	0.881474	0.516578	0.606622	1
		non-star	non-star	hsa-miR-450a-5p	hsa-mir-450a-1	-4.06037	-3.78876	-3.84499	-3.94138	-3.94625	-3.83867	-3.75128	-3.64866	-4.00286	-3.83891	-3.97145	-3.83477	-0.250568	-0.038318	0.873076	0.510479	0.598721	1
		non-star	non-star	hsa-miR-199a-3p	hsa-mir-199a-1	-2.90572	-2.87612	-2.8814	-2.91202	-2.87755	-2.90606	-2.89455	-2.8883	-2.80345	-2.88842	-2.85978	-2.8651	-0.0608319	-0.0390659	0.259223	0.479717	0.243215	1
		non-star	non-star	hsa-miR-199b-3p	hsa-mir-199b	-2.90572	-2.87612	-2.8814	-2.91202	-2.87755	-2.90606	-2.89455	-2.8883	-2.80345	-2.88842	-2.85978	-2.8651	-0.0608319	-0.0390659	0.259223	0.479717	0.243215	1
		non-star	non-star	hsa-miR-199a-3p	hsa-mir-199a-2	-2.90538	-2.87586	-2.8814	-2.91211	-2.8771	-2.90591	-2.8942	-2.88801	-2.80321	-2.88802	-2.85949	-2.86455	-0.0610608	-0.0395864	0.252604	0.477882	0.238949	1
		non-star	non-star	hsa-miR-22-3p	hsa-mir-22	-2.73653	-2.28961	-2.46478	-2.51521	-2.46941	-2.41475	-2.4326	-2.29092	-2.56605	-2.50526	-2.46791	-2.46212	-0.167115	-0.043622	0.899947	0.686777	0.777702	1
		non-star	non-star	hsa-miR-148a-3p	hsa-mir-148a	-5.23282	-5.20373	-5.31628	-5.16589	-5.31007	-5.39898	-5.23766	-5.11437	-5.21084	-5.16729	-5.069	-5.4606	-0.156966	-0.0438818	0.89107	0.277965	0.551135	1
		non-star	non-star	hsa-miR-1307-5p	hsa-mir-1307	-2.82828	-2.82089	-2.84207	-2.85349	-2.83659	-2.79922	-2.84944	-2.84842	-2.91277	-2.84018	-2.79127	-2.80378	0.0875645	-0.0439214	0.334414	0.195892	0.588781	1
		non-star	non-star	hsa-miR-486-5p	hsa-mir-486	-4.05673	-3.97435	-4.01525	-4.00568	-3.91117	-3.97847	-4.04981	-3.95245	-4.20163	-4.07299	-3.95136	-3.96575	0.113906	-0.0441074	0.703226	0.551232	0.727412	1
		non-star	non-star	hsa-miR-196b-5p	hsa-mir-196b	-3.1378	-3.20828	-3.14485	-3.22869	-3.16949	-3.1421	-3.15657	-3.29046	-3.15804	-3.22927	-3.0781	-3.12665	0.0838803	-0.0446491	0.729407	0.500594	0.809895	1
		non-star	non-star	hsa-miR-30d-5p	hsa-mir-30d	-1.77709	-1.81883	-1.89399	-1.80182	-1.83861	-1.87161	-1.82154	-1.85117	-2.07913	-1.79622	-1.7939	-1.83776	0.182125	-0.048757	0.620139	0.40316	0.570212	1
		non-star	non-star	hsa-miR-151a-3p	hsa-mir-151a	-2.78322	-2.76256	-2.82886	-2.76106	-2.81199	-2.85477	-2.74045	-2.83351	-3.01831	-2.72516	-2.77864	-2.80691	0.153833	-0.0503005	0.530381	0.470506	0.608778	1
		star	star	hsa-miR-542-5p	hsa-mir-542	-4.89703	-4.69185	-4.83916	-4.78153	-4.73927	-4.79692	-4.93029	-4.63725	-4.6494	-4.76075	-4.74449	-4.85854	-0.175888	-0.0505648	0.780436	0.574562	0.580438	1
		star	star	hsa-miR-16-2-3p	hsa-mir-16-2	-3.73394	-3.62825	-3.6808	-3.64085	-3.58671	-3.63806	-3.70619	-3.5554	-3.59354	-3.69783	-3.67106	-3.60781	-0.15511	-0.0521943	0.615126	0.323493	0.335465	1
		star	star	hsa-miR-548d-3p	hsa-mir-548d-1	-4.67854	-4.38529	-4.40247	-4.47706	-4.60156	-4.40874	-4.42084	-4.17283	-4.50571	-4.37489	-4.52724	-4.49446	-0.325276	-0.0549573	0.840568	0.425183	0.548369	1
		star	star	hsa-miR-548d-3p	hsa-mir-548d-2	-4.67854	-4.38529	-4.40247	-4.47706	-4.60156	-4.40874	-4.42084	-4.17283	-4.50571	-4.37489	-4.52724	-4.49446	-0.325276	-0.0549573	0.840568	0.425183	0.548369	1
		non-star	non-star	hsa-miR-194-5p	hsa-mir-194-1	-5.00025	-4.98188	-4.93607	-5.13371	-5.04683	-5.1491	-4.99099	-4.94368	-4.74419	-5.06178	-4.83761	-4.94872	-0.201668	-0.0552848	0.757716	0.403404	0.340195	1
		non-star	non-star	hsa-miR-3138	hsa-mir-3138	-5.13591	-4.95047	-5.01525	-4.93742	-5.07398	-5.1491	-5.13567	-5.02722	-5.15285	-5.13588	-5.009	-4.88657	0.151539	-0.055354	0.808997	0.352686	0.743415	1
		non-star	non-star	hsa-miR-320c	hsa-mir-320c-1	-3.96079	-3.93558	-3.91145	-3.89872	-3.8832	-3.92834	-3.85111	-3.8718	-3.99904	-3.92301	-3.83478	-3.9763	-0.0681364	-0.0582222	0.620418	0.605599	0.42255	1
		non-star	non-star	hsa-miR-100-5p	hsa-mir-100	-2.54541	-2.42471	-2.36456	-2.44666	-2.48038	-2.41746	-2.44823	-2.41466	-2.68617	-2.40771	-2.41177	-2.44024	0.151724	-0.0592157	0.687053	0.523999	0.750837	1
		non-star	non-star	hsa-miR-4517	hsa-mir-4517	-5.06897	-4.67013	-4.83916	-5.08951	-4.84934	-4.84807	-4.82466	-4.63192	-4.92561	-4.80086	-4.98185	-4.72024	-0.162403	-0.0595051	0.86674	0.67559	0.746285	1
		non-star	non-star	hsa-miR-320c	hsa-mir-320c-2	-3.9637	-3.93656	-3.91488	-3.90053	-3.8841	-3.93825	-3.8548	-3.87735	-4.00479	-3.92487	-3.83855	-3.9763	-0.0618636	-0.0595985	0.604307	0.639156	0.436275	1
		star	non-star	hsa-miR-590-5p	hsa-mir-590	-4.91407	-4.83575	-5.01525	-4.91811	-5.00904	-4.89082	-4.75631	-4.69448	-4.63269	-4.9305	-4.81017	-4.94872	-0.687325	-0.0598175	0.728999	0.0278142	0.138531	1
		star	star	hsa-miR-17-3p	hsa-mir-17	-3.98159	-3.82352	-3.99407	-3.92477	-3.85102	-3.97482	-3.87427	-3.73685	-3.61424	-3.87062	-3.86994	-3.97987	-0.55335	-0.0623033	0.713738	0.115358	0.206522	1
		non-star	star	hsa-miR-2467-5p	hsa-mir-2467	-5.25131	-5.28291	-5.01525	-5.23845	-5.3349	-5.20709	-5.18936	-5.43179	-5.658	-5.17828	-5.17815	-5.10842	0.428819	-0.0671131	0.774346	0.215263	0.408638	1
		non-star	star	hsa-miR-3129-3p	hsa-mir-3129	-5.13591	-5.03987	-4.83916	-4.9898	-5.10295	-4.89082	-4.97675	-4.89252	-5.24303	-4.89428	-4.96889	-5.06266	0.0719957	-0.0707977	0.785187	0.824932	0.990051	1
		non-star	non-star	hsa-miR-33a-5p	hsa-mir-33a	-5.06897	-5.16897	-5.41319	-5.16589	-5.36123	-5.39898	-5.07017	-4.94368	-4.70376	-5.37141	-5.02324	-5.15957	-1.04727	-0.0772195	0.833396	0.104054	0.263382	1
		star	star	hsa-miR-183-3p	hsa-mir-183	-5.12167	-4.7644	-4.81113	-4.74202	-4.84107	-4.82174	-4.67924	-4.58195	-4.73372	-4.72795	-4.98185	-4.88657	-0.714352	-0.0804674	0.816581	0.161013	0.364744	1
		star	star	hsa-miR-93-3p	hsa-mir-93	-4.69396	-4.53862	-4.63504	-4.56803	-4.62583	-4.71975	-4.57049	-4.37842	-4.86561	-4.61706	-4.42848	-4.72024	-0.0416031	-0.081304	0.748388	0.914485	0.774753	1
		non-star	non-star	hsa-miR-137	hsa-mir-137	-3.57164	-3.60943	-3.54396	-3.65762	-3.62984	-3.55943	-3.55696	-3.51554	-3.33785	-3.59239	-3.52539	-3.50395	-0.273196	-0.0825187	0.357573	0.255274	0.131354	1
		non-star	non-star	hsa-miR-26a-5p	hsa-mir-26a-2	-1.84258	-1.8091	-1.7885	-1.79049	-1.82199	-1.81608	-1.80189	-1.85747	-2.13522	-1.74799	-1.80837	-1.77945	0.238149	-0.0834053	0.213594	0.370399	0.514962	1
		non-star	non-star	hsa-miR-26a-5p	hsa-mir-26a-1	-1.8428	-1.80919	-1.78871	-1.7907	-1.82213	-1.81624	-1.80199	-1.85748	-2.1354	-1.74819	-1.80836	-1.77949	0.238024	-0.0836319	0.211948	0.37077	0.515839	1
		star	star	hsa-miR-548b-3p	hsa-mir-548b	-5.2151	-4.91184	-5.31628	-5.18293	-4.96329	-5.0108	-4.97675	-4.87364	-4.95903	-5.11613	-5.15794	-5.06266	-0.626553	-0.0851673	0.800289	0.219438	0.421317	1
		non-star	non-star	hsa-miR-301b	hsa-mir-301b	-4.18007	-4.15258	-4.2371	-4.17775	-4.09552	-4.2598	-4.10169	-4.08937	-3.90672	-4.04754	-4.25485	-4.15957	-0.436555	-0.0862519	0.622657	0.116049	0.115234	1
		non-star	non-star	hsa-miR-500a-3p	hsa-mir-500a	-5.06897	-4.95047	-4.83916	-5.13371	-4.93188	-4.77344	-5.02096	-4.73956	-4.97676	-5.0881	-4.87712	-4.78391	-0.0976019	-0.0876597	0.761825	0.732337	0.676866	1
		non-star	non-star	hsa-miR-3909	hsa-mir-3909	-5.29082	-5.12154	-5.06101	-5.1495	-5.52395	-5.17713	-5.14589	-4.96595	-5.40273	-5.11613	-5.08539	-5.15957	0.0311284	-0.0899994	0.64769	0.929972	0.900886	1
		star	non-star	hsa-miR-330-3p	hsa-mir-330	-5.13591	-5.20373	-5.31628	-5.18293	-5.26432	-5.23928	-5.17808	-5.06862	-5.21084	-5.1461	-5.17815	-5.21756	-0.164479	-0.0915466	0.555728	0.387501	0.434625	1
		star	non-star	hsa-miR-324-5p	hsa-mir-324	-3.64831	-3.60167	-3.60196	-3.66336	-3.57323	-3.56861	-3.65855	-3.48693	-3.4245	-3.66829	-3.53752	-3.52863	-0.241605	-0.094367	0.48369	0.310052	0.163035	1
		non-star	non-star	hsa-miR-192-5p	hsa-mir-192	-3.78117	-3.77103	-3.82492	-3.73515	-3.82736	-3.749	-3.75546	-3.83225	-4.09929	-3.70414	-3.77773	-3.77486	0.211674	-0.0968062	0.249818	0.426519	0.617754	1
		non-star	non-star	hsa-miR-182-5p	hsa-mir-182	-2.63586	-2.61327	-2.58053	-2.60857	-2.6368	-2.59735	-2.62993	-2.68636	-2.9352	-2.53982	-2.56718	-2.59181	0.27658	-0.105648	0.118631	0.27091	0.460652	1
		non-star	star	hsa-miR-330-5p	hsa-mir-330	-4.34119	-4.29391	-4.20234	-4.43165	-4.30527	-4.21021	-4.47248	-4.4122	-4.35697	-4.32844	-4.14243	-4.23015	0.266727	-0.110389	0.539562	0.0651389	0.509077	1
		non-star	non-star	hsa-miR-186-5p	hsa-mir-186	-2.08221	-2.06199	-2.09571	-2.06233	-2.11131	-2.11648	-2.1214	-2.19232	-2.32226	-2.01634	-2.03702	-2.04529	0.262136	-0.114512	0.0231904	0.150518	0.423426	1
		non-star	star	hsa-miR-3613-5p	hsa-mir-3613	-3.74616	-3.98735	-3.66115	-3.91062	-3.89048	-3.87755	-3.91972	-3.88677	-3.59279	-3.78798	-3.63764	-3.82713	0.00355494	-0.115065	0.70289	0.991869	0.849801	1
		non-star	non-star	hsa-miR-374b-5p	hsa-mir-374b	-3.27979	-3.07961	-3.15074	-3.1674	-3.04121	-3.08629	-3.03949	-3.00055	-3.07164	-3.11363	-3.18314	-3.06309	-0.357748	-0.122258	0.511676	0.14046	0.254283	1
		non-star	non-star	hsa-miR-16-5p	hsa-mir-16-1	-1.27827	-1.16578	-1.19533	-1.20098	-1.18544	-1.10886	-1.12627	-1.16761	-1.37244	-1.14375	-1.22809	-1.11665	0.0204627	-0.122791	0.349669	0.921456	0.703446	1
		non-star	non-star	hsa-miR-16-5p	hsa-mir-16-2	-1.27883	-1.1662	-1.19586	-1.20142	-1.18594	-1.10929	-1.1266	-1.16791	-1.37334	-1.14395	-1.22851	-1.11725	0.0204829	-0.123037	0.348959	0.921559	0.703298	1
		star	non-star	hsa-miR-331-3p	hsa-mir-331	-5.2151	-5.05246	-5.2371	-5.06235	-5.02128	-5.031	-4.93029	-4.85554	-5.15285	-5.04507	-4.94406	-5.36369	-0.544043	-0.123605	0.741777	0.16302	0.252264	1
		non-star	non-star	hsa-miR-548l	hsa-mir-548l	-4.89703	-4.9027	-4.75998	-4.84847	-5.00904	-4.8761	-4.89408	-4.78231	-5.05594	-4.78257	-4.7928	-4.83221	0.124085	-0.12386	0.393408	0.57355	0.959271	1
		non-star	star	hsa-miR-550a-5p	hsa-mir-550a-1	-4.66855	-4.54255	-4.49674	-4.55148	-4.58762	-4.4899	-4.56502	-4.62666	-4.83846	-4.53382	-4.57095	-4.44988	0.219148	-0.124782	0.465616	0.343271	0.717733	1
		non-star	star	hsa-miR-550a-3-5p	hsa-mir-550a-1	-4.66855	-4.54255	-4.49674	-4.55148	-4.58762	-4.4899	-4.56502	-4.62666	-4.83846	-4.53382	-4.57095	-4.44988	0.219148	-0.124782	0.465616	0.343271	0.717733	1
		non-star	star	hsa-miR-550a-5p	hsa-mir-550a-2	-4.66855	-4.54255	-4.49674	-4.55148	-4.58762	-4.4899	-4.56502	-4.62666	-4.83846	-4.53382	-4.57095	-4.44988	0.219148	-0.124782	0.465616	0.343271	0.717733	1
		non-star	star	hsa-miR-550a-3-5p	hsa-mir-550a-2	-4.66855	-4.54255	-4.49674	-4.55148	-4.58762	-4.4899	-4.56502	-4.62666	-4.83846	-4.53382	-4.57095	-4.44988	0.219148	-0.124782	0.465616	0.343271	0.717733	1
		non-star	non-star	hsa-miR-1294	hsa-mir-1294	-4.8137	-4.85155	-4.81113	-4.83268	-4.77295	-4.75116	-4.85007	-4.85554	-4.97676	-4.76935	-4.69419	-4.85854	0.146236	-0.125735	0.393587	0.233581	0.840756	1
		non-star	non-star	hsa-miR-24-3p	hsa-mir-24-1	-2.15229	-2.1022	-2.13137	-2.16113	-2.15196	-2.15843	-2.07003	-2.0749	-2.08732	-2.09422	-2.03397	-2.10281	-0.125132	-0.126208	0.128989	0.0587191	0.0436608	1
		non-star	non-star	hsa-miR-24-3p	hsa-mir-24-2	-2.15232	-2.10223	-2.13137	-2.16114	-2.15196	-2.15843	-2.07005	-2.075	-2.08732	-2.09424	-2.03397	-2.10281	-0.125072	-0.126243	0.128943	0.0588225	0.0436686	1
		non-star	non-star	hsa-miR-877-5p	hsa-mir-877	-4.53385	-4.52704	-4.41319	-4.4195	-4.42547	-4.43414	-4.50433	-4.26698	-4.47048	-4.50217	-4.36364	-4.44988	-0.195179	-0.129269	0.401016	0.422999	0.281597	1
		non-star	non-star	hsa-miR-222-3p	hsa-mir-222	-1.86173	-1.77736	-1.85986	-1.8594	-1.80288	-1.81626	-1.81809	-1.69016	-1.77895	-1.82993	-1.69259	-1.81454	-0.176475	-0.132305	0.36405	0.213495	0.158906	1
		non-star	star	hsa-miR-126-5p	hsa-mir-126	-3.61478	-3.51986	-3.59037	-3.46961	-3.3907	-3.46224	-3.41638	-3.53374	-3.63764	-3.4359	-3.72221	-3.39708	-0.111087	-0.139216	0.641576	0.563469	0.430641	1
		non-star	non-star	hsa-miR-887	hsa-mir-887	-4.2806	-4.32867	-4.33401	-4.36602	-4.28431	-4.29632	-4.31582	-4.27622	-4.50571	-4.26829	-4.19717	-4.30678	0.111808	-0.140285	0.213393	0.546179	0.95368	1
		non-star	non-star	hsa-miR-345-5p	hsa-mir-345	-3.68772	-3.57322	-3.56501	-3.62518	-3.58037	-3.56932	-3.60153	-3.51757	-3.6494	-3.62446	-3.48542	-3.54152	-0.0450773	-0.143353	0.361843	0.74641	0.463819	1
		non-star	non-star	hsa-miR-589-5p	hsa-mir-589	-4.30341	-4.05119	-4.10677	-4.01502	-4.14539	-4.06992	-4.09705	-3.99429	-4.28509	-4.10189	-4.08539	-4.09887	-0.0673687	-0.143938	0.525223	0.816941	0.647151	1
		non-star	non-star	hsa-miR-577	hsa-mir-577	-5.33428	-5.30519	-5.06101	-5.10375	-5.11819	-5.31183	-5.10639	-5.06862	-5.40273	-5.04507	-5.009	-5.4606	-0.0987991	-0.153286	0.736202	0.78003	0.680422	1
		non-star	non-star	hsa-miR-378c	hsa-mir-378c	-4.6174	-4.44722	-4.5681	-4.53948	-4.55251	-4.61286	-4.46379	-4.58195	-4.36574	-4.37489	-4.53658	-4.53118	-0.185072	-0.15706	0.436012	0.412973	0.331498	1
		star	star	hsa-miR-532-3p	hsa-mir-532	-4.68876	-4.53086	-4.55286	-4.66179	-4.58762	-4.54031	-4.51629	-4.3027	-4.51187	-4.58182	-4.39999	-4.60026	-0.403478	-0.157352	0.478492	0.170585	0.17661	1
		star	non-star	hsa-miR-126-3p	hsa-mir-126	-4.27858	-3.96694	-4.18275	-4.07572	-4.04683	-4.22612	-4.03675	-3.96367	-3.97136	-4.07299	-4.04248	-4.11818	-0.419584	-0.161111	0.557849	0.236581	0.360166	1
		non-star	non-star	hsa-miR-195-5p	hsa-mir-195	-4.80686	-4.69185	-4.69304	-4.83268	-4.73927	-4.64565	-4.60778	-4.57261	-4.82549	-4.72013	-4.70102	-4.5713	-0.153333	-0.165278	0.335002	0.533182	0.295398	1
		star	star	hsa-miR-574-5p	hsa-mir-574	-3.51336	-3.62922	-3.50204	-3.4871	-3.56188	-3.56576	-3.61259	-3.46873	-3.28179	-3.62415	-3.353	-3.46716	-0.241171	-0.166182	0.505374	0.440251	0.283182	1
		star	non-star	hsa-miR-193a-5p	hsa-mir-193a	-3.89955	-3.80652	-3.71422	-3.87758	-3.78216	-3.71573	-3.76482	-3.55852	-3.49246	-3.87392	-3.55244	-3.78391	-0.590361	-0.174911	0.566853	0.120056	0.149838	1
		star	star	hsa-miR-18a-3p	hsa-mir-18a	-4.78053	-4.66486	-4.63504	-4.70005	-4.52792	-4.61286	-4.74384	-4.46656	-4.51812	-4.73192	-4.56085	-4.5713	-0.310108	-0.180658	0.369375	0.308726	0.191589	1
		star	star	hsa-miR-501-5p	hsa-mir-501	-4.72655	-4.61546	-4.55286	-4.51268	-4.61596	-4.67198	-4.52611	-4.48883	-4.82549	-4.60499	-4.56587	-4.50636	-0.042664	-0.181812	0.297882	0.888019	0.552331	1
		non-star	non-star	hsa-miR-191-5p	hsa-mir-191	-1.98063	-1.8714	-1.86343	-1.87959	-1.91808	-1.89342	-1.88614	-1.94621	-2.22941	-1.83024	-1.82361	-1.83942	0.23341	-0.185942	0.1876	0.393258	0.787808	1
		non-star	non-star	hsa-miR-1292	hsa-mir-1292	-5.01098	-4.86794	-4.86913	-5.02457	-4.9421	-5.0108	-4.94307	-4.83817	-5.1017	-4.80556	-4.65527	-5.06266	0.0983533	-0.188098	0.605352	0.648877	0.863092	1
		non-star	non-star	hsa-miR-148b-3p	hsa-mir-148b	-3.91843	-3.65915	-3.75044	-3.80344	-3.73927	-3.71573	-3.70096	-3.53248	-3.68765	-3.68836	-3.64424	-3.76819	-0.366601	-0.19053	0.437201	0.226629	0.297409	1
		star	star	hsa-miR-625-3p	hsa-mir-625	-4.88064	-4.73884	-4.90131	-4.89963	-4.87515	-4.80915	-4.82466	-4.50434	-4.45388	-4.77812	-4.56587	-4.94872	-0.761859	-0.191329	0.57982	0.156256	0.137127	1
		non-star	non-star	hsa-miR-561-5p	hsa-mir-561	-4.52668	-4.36383	-4.3718	-4.38774	-4.38637	-4.35322	-4.23385	-4.20928	-4.5309	-4.22528	-4.42482	-4.38142	-0.247662	-0.193803	0.394244	0.469011	0.296962	1
		non-star	non-star	hsa-miR-4677-3p	hsa-mir-4677	-4.72094	-4.53862	-4.61731	-4.61708	-4.62583	-4.56083	-4.50433	-4.64811	-5.12652	-4.48831	-4.52724	-4.6155	0.265532	-0.207651	0.281613	0.554976	0.82244	1
		non-star	non-star	hsa-miR-548b-5p	hsa-mir-548b	-4.57561	-4.69185	-5.06101	-4.69438	-4.69028	-4.67198	-4.71606	-4.84677	-4.78877	-4.66898	-4.68082	-4.72024	0.0175966	-0.219398	0.616365	0.963461	0.815469	1
		star	non-star	hsa-miR-185-5p	hsa-mir-185	-4.18652	-4.00188	-3.76728	-3.95762	-3.99832	-3.79572	-3.92529	-3.67768	-3.69991	-3.98975	-3.88337	-3.82211	-0.650445	-0.221294	0.560325	0.218539	0.338333	1
		non-star	non-star	hsa-miR-5699	hsa-mir-5699	-5.33428	-5.37982	-5.17016	-5.13371	-5.28659	-5.23928	-5.25063	-5.34162	-5.40273	-5.2642	-5.19934	-5.15957	0.0814645	-0.221951	0.308857	0.661655	0.752939	1
		non-star	non-star	hsa-miR-1908	hsa-mir-1908	-4.38004	-4.40785	-4.42419	-4.35298	-4.47899	-4.27768	-4.45108	-4.10799	-4.48774	-4.43893	-4.1293	-4.38142	-0.135252	-0.223145	0.455244	0.694091	0.354763	1
		non-star	non-star	hsa-miR-484	hsa-mir-484	-3.83998	-3.48426	-3.68892	-3.59589	-3.55589	-3.60041	-3.56557	-3.40054	-3.61424	-3.56986	-3.58497	-3.58844	-0.394023	-0.230164	0.47491	0.312722	0.374786	1
		non-star	non-star	hsa-miR-548d-5p	hsa-mir-548d-1	-3.79812	-3.67869	-3.72079	-3.76929	-3.67214	-3.65512	-3.70096	-3.68301	-3.62943	-3.6837	-3.61955	-3.62333	-0.151863	-0.231233	0.10596	0.222985	0.148024	1
		star	star	hsa-miR-3605-3p	hsa-mir-3605	-5.70995	-5.12154	-5.06101	-5.07572	-5.3349	-5.31183	-5.23766	-5.26698	-5.35697	-5.15656	-5.35424	-5.10842	-0.0239884	-0.233376	0.711738	0.965139	0.83106	1
		non-star	non-star	hsa-miR-548d-5p	hsa-mir-548d-2	-3.80012	-3.68467	-3.7297	-3.77469	-3.67829	-3.65862	-3.70282	-3.686	-3.62619	-3.68764	-3.62299	-3.62809	-0.165454	-0.235726	0.0936158	0.187711	0.125664	1
		non-star	star	hsa-miR-335-3p	hsa-mir-335	-3.85111	-3.91463	-3.98183	-3.8152	-3.86812	-3.92834	-3.81732	-3.88964	-4.08051	-3.7094	-3.85006	-3.90732	0.030162	-0.24049	0.262717	0.888709	0.542375	1
		non-star	star	hsa-miR-4662a-5p	hsa-mir-4662a	-4.83488	-4.48357	-5.17016	-4.57655	-4.62086	-4.74044	-4.48584	-4.55451	-4.83846	-4.5875	-4.93216	-4.68245	-0.596865	-0.245948	0.697681	0.432403	0.537736	1
		non-star	non-star	hsa-miR-146b-5p	hsa-mir-146b	-4.1849	-4.24152	-4.20234	-4.24641	-4.26215	-4.20093	-4.19743	-4.31785	-4.51187	-4.10564	-4.04552	-4.1876	0.263451	-0.249299	0.129958	0.282578	0.806187	1
		star	star	hsa-miR-589-3p	hsa-mir-589	-5.02197	-4.81309	-4.78481	-4.72961	-4.82498	-4.76216	-4.87705	-4.65925	-4.83846	-4.72402	-4.7928	-4.80739	-0.206995	-0.254742	0.317975	0.462246	0.355144	1
		non-star	non-star	hsa-miR-1301	hsa-mir-1301	-5.18167	-5.13678	-4.86913	-5.0368	-5.15037	-4.90606	-4.91788	-4.79755	-5.03475	-5.10659	-4.8669	-4.91653	-0.398942	-0.256577	0.464781	0.295514	0.340386	1
		non-star	non-star	hsa-miR-574-3p	hsa-mir-574	-3.85716	-3.63358	-4.03298	-3.66758	-3.62984	-3.87035	-3.60958	-3.47019	-3.85318	-3.60232	-3.74449	-3.87514	-0.573713	-0.260636	0.516759	0.288161	0.336118	1
		non-star	non-star	hsa-miR-450b-5p	hsa-mir-450b	-4.44868	-4.23955	-4.33401	-4.25045	-4.28204	-4.35322	-4.2546	-4.23611	-4.37925	-4.2588	-4.37979	-4.08039	-0.123999	-0.262086	0.399955	0.54024	0.367492	1
		star	non-star	hsa-miR-491-5p	hsa-mir-491	-5.38259	-5.15258	-5.06101	-5.3256	-5.11819	-5.57507	-5.12569	-4.88298	-4.95903	-5.37141	-4.76	-5.15957	-0.619917	-0.26396	0.650438	0.160163	0.284848	1
		non-star	non-star	hsa-miR-425-5p	hsa-mir-425	-2.73618	-2.44964	-2.46834	-2.53798	-2.49716	-2.50565	-2.49556	-2.4431	-2.65765	-2.4571	-2.44525	-2.44545	-0.0454019	-0.26508	0.384881	0.873558	0.588759	1
		non-star	non-star	hsa-miR-99b-5p	hsa-mir-99b	-4.39293	-4.26172	-4.18275	-4.3137	-4.3349	-4.23265	-4.3008	-4.06573	-4.50571	-4.26556	-4.11298	-4.14885	0.0263868	-0.268645	0.254081	0.93979	0.627854	1
		non-star	non-star	hsa-miR-874	hsa-mir-874	-4.34352	-4.18427	-4.07574	-4.20612	-4.2151	-4.19486	-4.23258	-4.11923	-4.3747	-4.17606	-4.09553	-4.01344	0.0900741	-0.276923	0.320229	0.721855	0.74472	1
		non-star	non-star	hsa-miR-548au-5p	hsa-mir-548au	-4.61304	-4.62015	-4.78481	-4.60314	-4.7458	-4.62083	-4.63881	-4.64265	-4.77719	-4.63263	-4.58129	-4.48288	0.0307156	-0.279586	0.211376	0.860722	0.531352	1
		non-star	non-star	hsa-miR-548a-3p	hsa-mir-548a-3	-5.08156	-4.9027	-4.7365	-5.08951	-5.0602	-4.97301	-4.86605	-4.67068	-4.87985	-4.84507	-4.74449	-4.80739	-0.262973	-0.282149	0.393833	0.453023	0.406677	1
		non-star	non-star	hsa-miR-548a-3p	hsa-mir-548a-1	-5.08156	-4.9027	-4.7365	-5.08951	-5.04683	-4.97301	-4.86605	-4.67068	-4.87985	-4.84507	-4.74449	-4.80739	-0.262973	-0.282149	0.393833	0.453023	0.406677	1
		non-star	non-star	hsa-miR-548a-3p	hsa-mir-548a-2	-5.08156	-4.9027	-4.7365	-5.08951	-5.0602	-4.97301	-4.86605	-4.67068	-4.87985	-4.84507	-4.74449	-4.80739	-0.262973	-0.282149	0.393833	0.453023	0.406677	1
		non-star	non-star	hsa-miR-214-3p	hsa-mir-214	-3.45467	-3.2192	-3.30093	-3.27854	-3.27687	-3.27841	-3.19907	-3.11906	-3.35567	-3.22059	-3.19544	-3.21818	-0.259895	-0.298761	0.240682	0.363548	0.257348	1
		star	star	hsa-miR-9-3p	hsa-mir-9-3	-3.98875	-3.67546	-3.78226	-3.77064	-3.74712	-3.76216	-3.66774	-3.51839	-3.56179	-3.64452	-3.70102	-3.75731	-0.709434	-0.301789	0.340202	0.11044	0.189332	1
		star	star	hsa-miR-9-3p	hsa-mir-9-1	-3.9867	-3.66854	-3.77973	-3.76862	-3.74122	-3.75663	-3.6599	-3.51554	-3.55351	-3.64257	-3.69215	-3.75303	-0.719237	-0.305385	0.341174	0.111482	0.190474	1
		star	star	hsa-miR-9-3p	hsa-mir-9-2	-3.9867	-3.66854	-3.77973	-3.76862	-3.74122	-3.75663	-3.6599	-3.51554	-3.55351	-3.64257	-3.69215	-3.75303	-0.719237	-0.305385	0.341174	0.111482	0.190474	1
		non-star	non-star	hsa-miR-23b-3p	hsa-mir-23b	-3.58937	-3.32867	-3.44705	-3.42341	-3.36368	-3.45891	-3.3066	-3.10341	-3.25557	-3.30367	-3.33187	-3.38232	-0.710697	-0.305407	0.260772	0.0767705	0.128302	1
		star	star	hsa-miR-199a-5p	hsa-mir-199a-2	-4.56382	-4.48014	-4.33401	-4.39902	-4.49346	-4.41872	-4.43268	-4.16372	-4.50571	-4.36795	-4.3301	-4.33027	-0.23581	-0.307832	0.221889	0.505312	0.271779	1
		non-star	non-star	hsa-miR-146a-5p	hsa-mir-146a	-2.70193	-2.61555	-2.44846	-2.65923	-2.61062	-2.52786	-2.74486	-2.60438	-2.82473	-2.5228	-2.45122	-2.43982	0.268869	-0.310289	0.251134	0.240471	0.928317	1
		star	star	hsa-miR-101-5p	hsa-mir-101-1	-5.05673	-4.82051	-4.78481	-5.10375	-4.80192	-4.90606	-4.99099	-4.61124	-5.12652	-4.87725	-4.72951	-4.70093	0.0499042	-0.31256	0.31879	0.90731	0.697067	1
		non-star	non-star	hsa-miR-1277-5p	hsa-mir-1277	-4.78053	-4.98188	-5.71422	-4.96808	-4.9421	-4.99149	-4.96296	-4.88298	-4.78877	-5.00592	-4.9563	-5.15957	-0.908276	-0.313056	0.72008	0.427523	0.556608	1
		star	star	hsa-miR-199a-5p	hsa-mir-199a-1	-4.55996	-4.48014	-4.33401	-4.39618	-4.49346	-4.41872	-4.43069	-4.16013	-4.50571	-4.36451	-4.32427	-4.33027	-0.237448	-0.313266	0.212392	0.504359	0.262928	1
		non-star	non-star	hsa-miR-615-3p	hsa-mir-615	-5.03325	-4.81309	-4.65353	-4.68877	-4.766	-4.8761	-4.69726	-4.55897	-5.05594	-4.68299	-4.54132	-4.91653	-0.154962	-0.317274	0.483642	0.752944	0.542391	1
		non-star	non-star	hsa-miR-29b-3p	hsa-mir-29b-2	-2.24116	-1.94621	-1.94106	-2.0687	-2.02658	-1.96542	-2.02142	-1.67436	-1.95118	-1.98935	-1.87026	-1.9015	-0.447073	-0.325683	0.343909	0.331058	0.291113	1
		non-star	non-star	hsa-miR-29b-3p	hsa-mir-29b-1	-2.24369	-1.94896	-1.94374	-2.07111	-2.02955	-1.96831	-2.02409	-1.67728	-1.95959	-1.99164	-1.87264	-1.90412	-0.44039	-0.326376	0.342931	0.337544	0.293474	1
		star	star	hsa-miR-15b-3p	hsa-mir-15b	-3.8137	-3.70313	-3.64604	-3.76067	-3.73669	-3.60893	-3.67502	-3.55407	-3.70959	-3.6491	-3.61557	-3.52863	-0.18776	-0.327964	0.119733	0.334543	0.16907	1
		non-star	non-star	hsa-miR-194-5p	hsa-mir-194-2	-4.79349	-4.57962	-4.69304	-4.63639	-4.56535	-4.56083	-4.50669	-4.4122	-4.43789	-4.66214	-4.57095	-4.4606	-0.723675	-0.330931	0.217779	0.0445466	0.0747711	1
		non-star	non-star	hsa-miR-204-5p	hsa-mir-204	-3.88306	-3.83498	-3.80574	-3.72839	-3.80042	-3.73517	-3.82664	-3.6878	-4.01258	-3.73915	-3.72221	-3.68975	0.00248178	-0.331137	0.0141637	0.992019	0.308284	1
		non-star	non-star	hsa-miR-32-5p	hsa-mir-32	-3.98875	-3.73207	-3.79777	-3.83579	-3.76532	-3.74684	-3.71722	-3.44744	-3.36397	-3.71244	-3.75295	-3.67884	-1.1379	-0.332866	0.242301	0.0722325	0.0760068	1
		non-star	non-star	hsa-miR-1270	hsa-mir-1270-1	-4.90547	-5.35349	-5.53813	-5.11847	-5.24313	-5.20709	-5.17808	-5.29046	-5.31558	-5.2642	-4.99522	-5.15957	-0.0100065	-0.336711	0.584399	0.983953	0.765374	1
		non-star	non-star	hsa-miR-1270	hsa-mir-1270-2	-4.90547	-5.35349	-5.53813	-5.11847	-5.24313	-5.20709	-5.17808	-5.29046	-5.31558	-5.2642	-4.99522	-5.15957	-0.0100065	-0.336711	0.584399	0.983953	0.765374	1
		non-star	non-star	hsa-miR-27b-3p	hsa-mir-27b	-2.7471	-2.57056	-2.54162	-2.641	-2.57063	-2.52103	-2.61943	-2.45071	-2.69972	-2.54572	-2.51891	-2.41528	-0.0710432	-0.338009	0.183401	0.775352	0.371054	1
		non-star	non-star	hsa-miR-576-5p	hsa-mir-576	-4.19974	-3.99066	-4.10144	-4.01977	-4.00424	-3.95182	-4.05231	-4.04195	-4.15285	-3.97416	-4.10069	-3.83221	-0.0349291	-0.343559	0.265807	0.844044	0.393983	1
		non-star	non-star	hsa-miR-10b-5p	hsa-mir-10b	-3.74912	-3.74009	-3.723	-3.75609	-3.79302	-3.69808	-3.72343	-3.81415	-4.03891	-3.59325	-3.58129	-3.65273	0.24391	-0.34373	0.0193508	0.324456	0.963134	1
		star	non-star	hsa-miR-455-3p	hsa-mir-455	-3.71983	-3.48842	-3.58069	-3.58348	-3.52238	-3.50013	-3.46616	-3.25548	-3.38338	-3.48491	-3.44537	-3.47271	-0.690332	-0.344771	0.192884	0.0669088	0.0960136	1
		non-star	non-star	hsa-miR-130a-3p	hsa-mir-130a	-2.91086	-2.57628	-2.69407	-2.71111	-2.67386	-2.69924	-2.63477	-2.4324	-2.62233	-2.60996	-2.5591	-2.62285	-0.458495	-0.348238	0.315403	0.246398	0.268898	1
		star	star	hsa-miR-2682-3p	hsa-mir-2682	-4.98979	-4.77103	-4.75998	-4.81002	-4.78002	-4.80915	-4.72382	-4.60622	-4.70376	-4.85027	-4.68082	-4.60026	-0.45323	-0.348391	0.284025	0.149428	0.177671	1
		star	star	hsa-miR-130b-5p	hsa-mir-130b	-3.91843	-3.80579	-3.7035	-3.81744	-3.79893	-3.75773	-3.80772	-3.65087	-3.97676	-3.69489	-3.66531	-3.67349	0.00583553	-0.353137	0.166199	0.983248	0.46308	1
		non-star	non-star	hsa-miR-30b-5p	hsa-mir-30b	-2.42433	-2.2804	-2.24529	-2.3694	-2.34172	-2.2843	-2.27177	-2.15755	-2.44972	-2.21528	-2.10216	-2.22735	-0.0559923	-0.364819	0.123592	0.828344	0.327508	1
		non-star	non-star	hsa-miR-361-5p	hsa-mir-361	-3.59185	-3.41603	-3.46137	-3.44765	-3.46291	-3.45122	-3.35685	-3.23462	-3.67845	-3.32577	-3.36747	-3.35765	-0.165316	-0.378654	0.110983	0.676955	0.248468	1
		non-star	non-star	hsa-miR-641	hsa-mir-641	-4.45167	-4.27219	-4.31628	-4.24441	-4.39803	-4.24942	-4.27083	-4.24907	-4.30007	-4.22404	-4.15401	-4.24312	-0.184106	-0.379299	0.105454	0.305528	0.176606	1
		non-star	non-star	hsa-miR-125b-5p	hsa-mir-125b-2	-3.48014	-3.27559	-3.26552	-3.3051	-3.30983	-3.29366	-3.27666	-2.99846	-3.36574	-3.19706	-3.20151	-3.19696	-0.339045	-0.386453	0.179491	0.396714	0.190344	1
		non-star	non-star	hsa-miR-125b-5p	hsa-mir-125b-1	-3.47695	-3.2741	-3.26398	-3.30166	-3.30647	-3.28951	-3.27499	-2.99698	-3.36309	-3.19566	-3.19977	-3.19343	-0.338612	-0.386932	0.177049	0.395631	0.187792	1
		non-star	non-star	hsa-miR-96-5p	hsa-mir-96	-3.7243	-3.54374	-3.49674	-3.56593	-3.59176	-3.55734	-3.59976	-3.39345	-3.74419	-3.44671	-3.50517	-3.38505	-0.0212327	-0.388713	0.165023	0.944946	0.437609	1
		star	star	hsa-miR-148b-5p	hsa-mir-148b	-4.54858	-4.29614	-4.31628	-4.47706	-4.38637	-4.34039	-4.40931	-4.27857	-4.43789	-4.3191	-4.26992	-4.14358	-0.0274157	-0.389322	0.224218	0.908466	0.458504	1
		star	star	hsa-miR-545-3p	hsa-mir-545	-5.15064	-5.12154	-5.01525	-4.9898	-5.04683	-5.17713	-5.02096	-4.75335	-5.07822	-5.06178	-4.84715	-4.94872	-0.396283	-0.390799	0.137106	0.283514	0.069615	1
		star	star	hsa-miR-24-2-5p	hsa-mir-24-2	-4.35296	-4.08288	-4.07077	-4.22103	-4.28204	-4.13051	-4.21891	-3.90228	-4.25317	-4.10003	-3.98848	-3.96924	-0.10684	-0.411314	0.241865	0.776447	0.428283	1
		non-star	non-star	hsa-miR-10a-5p	hsa-mir-10a	-3.33269	-3.11383	-3.06392	-3.14614	-3.15104	-3.0922	-3.10639	-2.99994	-3.29816	-3.02725	-3.02267	-3.00728	-0.0847122	-0.416047	0.208128	0.783414	0.391545	1
		non-star	star	hsa-miR-570-3p	hsa-mir-570	-5.27061	-5.06543	-5.06101	-5.25865	-4.98556	-4.97301	-5.22508	-4.80537	-5.31558	-5.0881	-5.02324	-4.83221	-0.039942	-0.416332	0.218114	0.927873	0.465941	1
		non-star	non-star	hsa-miR-125a-5p	hsa-mir-125a	-3.27061	-3.06794	-3.02492	-3.08008	-3.09347	-3.02018	-3.0763	-2.83868	-3.28069	-2.96337	-2.95679	-2.98858	-0.13745	-0.417672	0.181548	0.729672	0.33857	1
		non-star	non-star	hsa-miR-30c-5p	hsa-mir-30c-1	-2.56456	-2.5602	-2.40502	-2.61609	-2.56543	-2.45406	-2.56766	-2.39394	-2.62129	-2.42862	-2.25869	-2.38725	0.0399522	-0.418193	0.107205	0.848232	0.407993	1
		non-star	non-star	hsa-miR-30c-5p	hsa-mir-30c-2	-2.56424	-2.55983	-2.40502	-2.61571	-2.56504	-2.45379	-2.56736	-2.39336	-2.62113	-2.42819	-2.25835	-2.38688	0.0396864	-0.418705	0.106611	0.849314	0.406683	1
		star	non-star	hsa-miR-374a-5p	hsa-mir-374a	-3.41824	-3.38971	-3.31628	-3.37001	-3.3263	-3.27877	-3.26399	-3.20331	-3.11667	-3.27463	-3.23179	-3.1612	-0.51386	-0.419724	0.0278405	0.0310807	0.00926797	1
		non-star	non-star	hsa-miR-365a-3p	hsa-mir-365a	-3.51891	-3.04299	-3.11928	-3.15176	-3.1154	-3.09267	-3.05465	-2.89963	-3.31597	-3.01814	-3.20436	-2.98968	-0.370815	-0.433293	0.410869	0.514606	0.433141	1
		non-star	non-star	hsa-miR-365b-3p	hsa-mir-365b	-3.51891	-3.04299	-3.11928	-3.15176	-3.1154	-3.09267	-3.05465	-2.89963	-3.31597	-3.01814	-3.20436	-2.98968	-0.370815	-0.433293	0.410869	0.514606	0.433141	1
		non-star	non-star	hsa-miR-652-3p	hsa-mir-652	-4.37499	-4.18949	-4.14019	-4.20796	-4.15541	-4.12791	-4.19165	-3.91531	-4.28142	-4.18728	-3.99794	-4.03328	-0.274765	-0.45231	0.156368	0.473986	0.208362	1
		non-star	star	hsa-miR-1306-5p	hsa-mir-1306	-5.08156	-4.82807	-5.01525	-4.80272	-4.84107	-5.07447	-4.91788	-4.63725	-4.8129	-4.87725	-4.77609	-4.76163	-0.533252	-0.479006	0.140765	0.172115	0.125084	1
		non-star	star	hsa-miR-193b-3p	hsa-mir-193b	-4.54858	-4.36383	-4.49674	-4.37404	-4.37782	-4.47816	-4.39257	-4.23398	-4.71352	-4.32374	-4.27248	-4.29181	-0.0544569	-0.491793	0.0783791	0.890141	0.314134	1
		non-star	non-star	hsa-miR-505-3p	hsa-mir-505	-4.2221	-4.18427	-4.10677	-4.1479	-4.14539	-4.10771	-4.13366	-3.91126	-4.12144	-4.0872	-3.92982	-3.96229	-0.304947	-0.506408	0.0445303	0.247904	0.0304726	1
		star	non-star	hsa-miR-4725-3p	hsa-mir-4725	-5.2151	-5.35349	-5.11216	-5.23845	-5.02128	-5.0108	-5.38893	-5.16553	-5.12652	-5.18956	-4.84715	-5.10842	0.00017228	-0.508484	0.234907	0.999479	0.406693	1
		star	star	hsa-miR-652-5p	hsa-mir-652	-4.77419	-4.63455	-4.67283	-4.70005	-4.63593	-4.71975	-4.67924	-4.50831	-4.38849	-4.62947	-4.47506	-4.43941	-0.474049	-0.510817	0.073308	0.17371	0.0300915	1
		star	non-star	hsa-miR-335-5p	hsa-mir-335	-4.36018	-4.16897	-4.164	-4.31605	-4.32231	-4.26332	-4.20448	-4.08484	-4.39318	-4.03695	-4.04552	-4.07143	-0.00820771	-0.512682	0.104959	0.976073	0.333703	1
		star	star	hsa-miR-151a-5p	hsa-mir-151a	-3.00184	-2.71027	-2.72455	-2.81565	-2.77689	-2.69113	-2.72351	-2.44231	-2.80067	-2.70504	-2.59054	-2.59996	-0.434592	-0.514872	0.188911	0.339979	0.209833	1
		non-star	non-star	hsa-miR-15b-5p	hsa-mir-15b	-2.52137	-2.26871	-2.26815	-2.37372	-2.32705	-2.303	-2.23475	-2.09065	-2.34697	-2.17618	-2.18857	-2.14505	-0.344689	-0.523387	0.159591	0.316904	0.195911	1
		non-star	star	hsa-miR-188-3p	hsa-mir-188	-4.76794	-4.62015	-4.7365	-4.63639	-4.71409	-4.70977	-4.59017	-4.59635	-5.03475	-4.5545	-4.48753	-4.53118	0.0715113	-0.526843	0.0387999	0.850794	0.445199	1
		non-star	non-star	hsa-miR-625-5p	hsa-mir-625	-3.42891	-3.27752	-3.14368	-3.31487	-3.27553	-3.1491	-3.26549	-3.01849	-3.35827	-3.1804	-3.03737	-3.06527	-0.172964	-0.545335	0.134491	0.625084	0.265777	1
		non-star	non-star	hsa-miR-23a-3p	hsa-mir-23a	-2.70854	-2.4338	-2.46368	-2.48931	-2.46719	-2.47275	-2.35756	-2.17262	-2.26124	-2.32604	-2.35272	-2.34808	-0.868669	-0.559775	0.155621	0.0686299	0.103205	1
		non-star	non-star	hsa-miR-197-3p	hsa-mir-197	-3.7698	-3.59449	-3.59365	-3.66758	-3.57947	-3.57871	-3.60449	-3.31427	-3.65713	-3.505	-3.38944	-3.44882	-0.340761	-0.602864	0.0519485	0.369633	0.0869822	1
		non-star	non-star	hsa-miR-940	hsa-mir-940	-4.93179	-4.79155	-4.83916	-4.78153	-4.69028	-4.71975	-4.86605	-4.42189	-4.75491	-4.71244	-4.59188	-4.6313	-0.490116	-0.617946	0.019146	0.323219	0.0376147	1
		non-star	non-star	hsa-miR-1246	hsa-mir-1246	-4.62626	-4.77776	-4.75998	-4.95762	-4.91213	-4.84807	-4.78237	-4.76041	-4.92561	-4.48831	-4.42482	-4.6155	0.208335	-0.628517	0.0466074	0.223895	0.565255	1
		star	star	hsa-miR-500a-5p	hsa-mir-500a	-4.92284	-4.52704	-4.55286	-4.64135	-4.63593	-4.61286	-4.5543	-4.4122	-4.64097	-4.46185	-4.49604	-4.39056	-0.354431	-0.652316	0.226036	0.427958	0.302631	1
		non-star	non-star	hsa-miR-183-5p	hsa-mir-183	-4.31637	-4.1156	-4.02403	-4.19705	-4.20932	-4.1028	-4.13366	-3.86722	-4.33994	-3.99047	-3.81106	-3.99447	-0.0924292	-0.659578	0.113266	0.826112	0.315947	1
		non-star	non-star	hsa-miR-152	hsa-mir-152	-5.04483	-5.13678	-5.71422	-5.11847	-5.26432	-5.05219	-5.0879	-4.83817	-4.83846	-5.12589	-4.74449	-5.36369	-1.3829	-0.661844	0.470483	0.206117	0.288802	1
		non-star	non-star	hsa-miR-27a-3p	hsa-mir-27a	-2.017	-1.77999	-1.62103	-1.87512	-1.78773	-1.62689	-1.84925	-1.47808	-1.80115	-1.75586	-1.49807	-1.48474	-0.248855	-0.684408	0.198055	0.587299	0.305348	1
		non-star	non-star	hsa-miR-4485	hsa-mir-4485	-5.2151	-5.06543	-5.06101	-4.8733	-4.98556	-4.93825	-5.17808	-4.96595	-5.45388	-4.76502	-4.93216	-4.94872	0.178625	-0.705602	0.0413557	0.615987	0.530539	1
		star	star	hsa-miR-340-3p	hsa-mir-340	-4.78053	-4.65452	-4.60028	-4.63639	-4.58307	-4.42894	-4.56502	-4.31785	-4.75491	-4.49983	-4.40694	-4.39056	-0.356801	-0.761968	0.0241278	0.413093	0.0600178	1
		star	star	hsa-miR-502-5p	hsa-mir-502	-4.95028	-4.77776	-4.65353	-4.78153	-4.69611	-4.72997	-4.61685	-4.63725	-4.7235	-4.50689	-4.69419	-4.42919	-0.363493	-0.78005	0.0987157	0.254165	0.13715	1
		non-star	non-star	hsa-miR-342-3p	hsa-mir-342	-4.16588	-3.9317	-3.86604	-3.96492	-3.89789	-3.87035	-3.88833	-3.59684	-4.08051	-3.78437	-3.71432	-3.70282	-0.357205	-0.794862	0.0986311	0.479566	0.159803	1
		non-star	non-star	hsa-miR-362-5p	hsa-mir-362	-4.72655	-4.36646	-4.44705	-4.50899	-4.46497	-4.46113	-4.449	-4.33622	-4.7235	-4.28079	-4.19717	-4.29923	-0.0243431	-0.79592	0.136307	0.950634	0.375735	1
		non-star	non-star	hsa-miR-149-5p	hsa-mir-149	-5.05673	-4.99288	-5.06101	-5.00108	-4.93188	-4.89082	-5.02878	-4.60622	-5.07822	-4.74816	-4.72951	-4.74044	-0.356656	-0.983831	0.00365904	0.470515	0.0370172	1
		non-star	non-star	hsa-miR-33b-5p	hsa-mir-33b	-5.19806	-5.09258	-5.53813	-5.11847	-5.16741	-5.12277	-5.10639	-4.60622	-4.57882	-5.09725	-4.76	-4.91653	-2.25426	-1.24732	0.108237	0.0820644	0.0572171	1
