# Supplementary material for: Characterization of the mammalian miRNA turnover landscape
Source: Nucleic Acids Res. 2015 Feb 4;43(4):2326–41. doi: 10.1093/nar/gkv057 (PMC4344502; doi:10.1093/nar/gkv057)
Supplement: SUPPLEMENTARY DATA [file supp_gkv057_nar-02456-y-2014-File006.xlsx]

## Sheet: Sheet1
Table S3. miRNA isoform turnover measurements determined by next-generation sequencing
HDMYZ cells were treated with ActD for the indicated hours, and RNA was subjected to deep sequencing. Sequence reads were mapped to known miRNAs. Normalized log10 transformed sequence read frequencies for mature miRNA isoforms are reported together with annotation.
Only miRNA isoforms passing the threshold for reliable quantification are shown. See "Detectability" for details of the threshold
Category: miRNA category based on fast turnover kinetics. Category 1: <25% remaining after 12 hours of ActD treatment; Category 2: <50% remaining after 12 hours of ActD treatment
Precursor: name of miRNA precursor that the isoform map to
Mature miRNA: name of mature miRNA that the isoform map to
Isoform seqeunce: sequence of the isoform
0hr_1: HDMYZ sample without treatment #1; data reflect normalized log10 transformed read frequency
0hr_2: HDMYZ sample without treatment #2; data reflect normalized log10 transformed read frequency
0hr_3: HDMYZ sample without treatment #3; data reflect normalized log10 transformed read frequency
1hr_1: HDMYZ sample with ActD treatment for 1 hour #1; data reflect normalized log10 transformed read frequency
1hr_2: HDMYZ sample with ActD treatment for 1 hour #2; data reflect normalized log10 transformed read frequency
1hr_3: HDMYZ sample with ActD treatment for 1 hour #3; data reflect normalized log10 transformed read frequency
4hr_1: HDMYZ sample with ActD treatment for 4 hours #1; data reflect normalized log10 transformed read frequency
4hr_2: HDMYZ sample with ActD treatment for 4 hours #2; data reflect normalized log10 transformed read frequency
4hr_3: HDMYZ sample with ActD treatment for 4 hours #3; data reflect normalized log10 transformed read frequency
12hr_1: HDMYZ sample with ActD treatment for 12 hours #1; data reflect normalized log10 transformed read frequency
12hr_2: HDMYZ sample with ActD treatment for 12 hours #2; data reflect normalized log10 transformed read frequency
12hr_3: HDMYZ sample with ActD treatment for 12 hours #3; data reflect normalized log10 transformed read frequency
% turnover at 4hr: The percentage of miRNA turnover at 4 hour comparing to 0 hour
% turnover at 12hr: The percentage of miRNA turnover at 12 hour comparing to 0 hour
0hr vs. 12hr: P-value of student t test comparing 0 hour samples with 12 hour samples.
0hr vs. 4hr: P-value of student t test comparing 0 hour samples with 4 hour samples.
0hr vs. 4&12hr: P-value of student t test comparing 0 hour samples with 4 hour and 12 hour samples.
Detectable: we used frequency of 5x10e-6 as a cutoff for reliably quantifiable levels of miRNA; this cutoff was applied to the average of 0hr samples; 1 means above this threshold
				Normalized log10 transformed Read Frequency														P value
Category	Precursor	Mature miRNA region	Isoform sequence	0hr_1	0hr_2	0hr_3	1hr_1	1hr_2	1hr_3	4hr_1	4hr_2	4hr_3	12hr_1	12hr_2	12hr_3	% turnover at 4hr	% turnover at 12hr	0hr vs. 12hr	0hr vs. 4hr	0hr vs. 4&12hr	Detectable
1	hsa-mir-1275	5p	gtgggggagaggctgtc	-4.19639	-4.30983	-4.31621	-4.87292	-4.83268	-4.79659	-6.29169	-6.5	-6.5	-6.29172	-6.5	-6.5	0.993024	0.993025	7.83068e-05	7.83989e-05	1.46774e-08	1
1	hsa-mir-4521	5p	gctaaggaagtcctgtgctcagtttt	-4.55612	-4.70893	-4.40239	-6.5	-6.5	-6.5	-6.5	-6.5	-6.5	-6.5	-6.49985	-6.5	0.988629	0.988627	0.00206525	0.00206515	0.0020652	1
1	hsa-mir-27a	5p	agggcttagctgcttgtgagca	-4.26667	-4.4317	-4.28278	-5.04902	-4.86611	-5.01047	-6.16675	-6.5	-5.57866	-6.5	-6.19882	-6.06212	0.982411	0.988159	0.00154914	0.0196068	1.30397e-05	1
1	hsa-mir-4521	5p	gctaaggaagtcctgtgctcagttt	-4.78695	-4.6975	-4.73642	-6.5	-6.5	-6.35289	-6.5	-6.5	-6.5	-6.5	-6.5	-6.5	0.98261	0.98261	0.000216483	0.000216483	0.000216483	1
1	hsa-mir-1275	5p	gtgggggagaggctgt	-4.77418	-4.82811	-4.86905	-5.43437	-5.48589	-5.57474	-6.5	-6.5	-6.5	-6.5	-6.5	-6.5	0.978924	0.978924	0.000268516	0.000268516	0.000268516	1
1	hsa-mir-33b	3p	cagtgcctcggcagtgcagcc	-4.30553	-4.31682	-4.08576	-5.10337	-4.83268	-4.97268	-5.76881	-5.54544	-5.75475	-6.06987	-5.7217	-5.76109	0.964814	0.975726	0.000529336	0.000155143	1.53255e-05	1
1	hsa-mir-551b	5p	gaaatcaagcgtgggtgagacct	-4.52667	-4.52708	-4.56802	-4.76095	-4.78692	-4.66269	-5.76881	-6.5	-5.75475	-6.16678	-6.19882	-6.06212	0.965901	0.974996	0.000208792	0.0266887	3.69964e-05	1
1	hsa-mir-32	3p	gcaatttagtgtgtgtgatatt	-4.68361	-4.81314	-4.7599	-4.91774	-4.80165	-4.87577	-5.16675	-5.24441	-5.12636	-6.29172	-6.49985	-6.06212	0.625853	0.970647	0.0039517	0.00115597	0.0114879	1
1	hsa-mir-1275	5p	gtgggggagaggctg	-4.89702	-5.01579	-5.01518	-5.80234	-5.36096	-6.5	-6.5	-6.5	-6.5	-6.46781	-6.5	-6.5	0.970078	0.969329	0.000310397	0.000670645	0.000551496	1
1	hsa-mir-365b	5p	agggactttcaggggcagctgtg	-4.7497	-4.77781	-4.67275	-5.5391	-5.38898	-5.57474	-5.81457	-5.94338	-6.35681	-5.99069	-6.19882	-6.06212	0.950436	0.955378	0.000293978	0.012925	2.71871e-06	1
1	hsa-mir-27a	5p	agggcttagctgcttgtgagc	-4.5677	-4.6346	-4.67275	-4.63601	-4.77268	-4.7401	-5.62268	-5.84647	-5.35681	-5.8146	-5.89779	-6.06212	0.89616	0.94986	0.000886014	0.0165432	4.2086e-05	1
1	hsa-mir-720	5p	atctcgctggggcctcca	-4.85715	-4.73889	-4.86905	-4.88152	-4.96302	-4.90573	-5.22474	-4.98914	-5.24287	-6.16678	-5.65475	-6.5	0.532859	0.948178	0.0316675	0.0372408	0.0202711	1
1	hsa-mir-92a-1	5p	aggttgggatcggttgcaatgct	-3.28505	-3.28122	-3.24139	-3.55642	-3.6741	-3.62535	-4.30046	-4.26669	-4.60093	-4.47218	-4.39948	-4.4089	0.924166	0.930439	1.12216e-05	0.00802801	8.66065e-07	1
1	hsa-mir-720	5p	tctcgctggggcctcca	-4.41163	-4.29843	-4.61724	-4.51231	-4.43154	-4.4498	-4.88799	-4.73253	-4.89441	-5.40712	-5.54561	-5.76109	0.598098	0.92567	0.00130135	0.0315014	0.0061069	1
1	hsa-mir-100	3p	caagcttgtatctataggta	-4.66854	-4.98193	-4.69296	-5.23807	-5.07371	-4.95495	-5.46778	-5.76729	-5.40257	-5.42642	-6.49985	-5.76109	0.828105	0.923201	0.061021	0.00735091	0.00206407	1
1	hsa-mir-31	3p	gctatgccaacatattgccatc	-4.95027	-4.88502	-4.936	-5.08913	-5.13371	-5.20676	-5.56469	-5.5912	-5.75475	-6.5	-5.80088	-5.76109	0.806411	0.919997	0.0438262	0.00357517	0.00119187	1
1	hsa-mir-21	3p	caacaccagtcgatgggctgtc	-2.47532	-2.52957	-2.51125	-2.81097	-2.81961	-2.79238	-3.36449	-3.45062	-3.47657	-3.48804	-3.49682	-3.45681	0.881199	0.894118	2.23723e-06	0.000208763	6.06892e-09	1
1	hsa-mir-27b	5p	agagcttagctgattggtgaac	-4.64924	-4.70317	-4.78473	-4.6311	-4.74553	-4.83437	-4.96263	-5.02693	-5.31542	-5.68966	-5.65475	-5.585	0.591942	0.882715	7.39637e-05	0.0560895	0.00318984	1
1	hsa-mir-29b-1	5p	gctggtttcatatggtggtttagat	-4.98978	-5.32872	-5.01518	-5.62625	-5.96302	-5.3115	-5.99066	-5.46626	-5.51171	-6.46781	-5.49985	-6.06212	0.71489	0.873731	0.0701765	0.0623154	0.00839873	1
1	hsa-mir-191	3p	gctgcgcttggatttcgtcccc	-5.04482	-5.01579	-4.90123	-5.50131	-5.52368	-5.35289	-5.68963	-5.54544	-6.05578	-6.29172	-5.54561	-5.76109	0.832635	0.867827	0.0532819	0.0284558	0.000653943	1
1	hsa-mir-29b-1	5p	gctggtttcatatggtggttta	-4.83487	-4.70317	-4.58381	-4.83231	-4.85751	-4.95495	-5.33744	-5.18372	-5.12636	-5.51357	-5.65475	-5.585	0.689939	0.867307	0.00146572	0.00644826	0.000660056	1
1	hsa-mir-222	5p	ctcagtagccagtgtagatcc	-5.23281	-4.82811	-5.41312	-5.30174	-5.78692	-5.75083	-5.86572	-5.94338	-6.05578	-5.8146	-6.49985	-5.76109	0.840392	0.86422	0.0470373	0.0341748	0.0178751	1
1	hsa-mir-615	5p	gggggtccccggtgctcggatc	-5.00024	-4.9712	-5.11209	-5.37637	-5.22265	-5.39865	-5.59272	-5.54544	-5.57866	-6.06987	-5.54561	-6.06212	0.714523	0.863444	0.031802	0.00321337	0.000668116	1
1	hsa-mir-26a-2	3p	cctattcttgattacttgtttc	-4.95027	-4.44411	-4.81106	-4.91774	-4.98529	-4.92153	-5.32165	-5.34132	-5.45372	-5.42642	-6.19882	-5.10787	0.769371	0.856306	0.104818	0.043666	0.014613	1
1	hsa-mir-221	5p	catacaatgtagatttctgt	-5.09451	-5.22226	-4.7599	-5.4044	-5.20335	-5.39865	-5.62268	-5.76729	-6.5	-5.8146	-5.7217	-6.06212	0.884592	0.855649	0.00988694	0.0549784	0.00434961	1
1	hsa-mir-1260b	5p	atcccaccactgccacca	-4.51266	-4.22796	-4.42411	-4.3791	-4.29323	-4.42347	-4.79108	-4.59605	-4.81274	-5.11563	-5.2694	-5.21702	0.548196	0.845986	0.00314529	0.0355953	0.00453835	1
1	hsa-mir-155	3p	ctcctacatattagcattaaca	-5.18166	-5.12159	-5.23703	-5.25827	-5.61083	-5.50779	-5.59272	-5.36935	-5.65784	-5.56472	-5.89779	-6.5	0.56336	0.844193	0.0961522	0.0405392	0.0150296	1
1	hsa-mir-4484	5p	aaggcgggagaagcc	-5.19805	-5.32872	-5.01518	-5.6774	-5.78692	-5.4498	-5.99066	-5.54544	-6.05578	-5.56472	-5.80088	-6.5	0.792657	0.831947	0.0986051	0.0311406	0.00385619	1
1	hsa-mir-19a	5p	agttttgcatagttgcacta	-5.312	-5.07884	-4.90123	-5.25827	-5.33463	-5.07414	-5.23733	-5.34132	-5.35681	-5.51357	-6.02273	-6.06212	0.389711	0.829699	0.0282137	0.206602	0.0376988	1
1	hsa-mir-30b	3p	ctgggaggtggatgtttacttc	-4.54484	-4.61086	-4.63497	-5.08913	-4.97401	-5.09762	-5.06984	-5.01396	-4.89441	-5.53839	-5.10191	-5.36315	0.59807	0.81702	0.0241902	0.00647257	0.0016646	1
1	hsa-mir-125b-1	3p	acgggttaggctcttgggagct	-3.54894	-3.37743	-3.23848	-3.84891	-3.74883	-3.67437	-4.1971	-4.27827	-4.28493	-4.16032	-4.01413	-4.08439	0.863589	0.799551	0.00702188	0.0063953	0.00437467	1
1	hsa-let-7a-1	3p	ctatacaatctactgtcttt	-4.65398	-4.8358	-4.67275	-4.98943	-4.86611	-4.95495	-5.18902	-5.20302	-4.99508	-5.33748	-5.13812	-5.76109	0.609335	0.796476	0.0530576	0.0104775	0.00297142	1
1	hsa-mir-92a-1	5p	aggttgggatcggttgcaatgc	-4.49575	-4.53866	-4.52382	-4.58049	-4.69584	-4.65392	-4.84453	-4.80508	-5.03459	-5.30645	-5.10191	-5.21702	0.578615	0.795378	0.00554898	0.0305784	0.0011116	1
1	hsa-mir-30d	3p	ctttcagtcagatgtttgctgc	-3.98057	-3.89735	-3.88164	-4.17225	-4.32955	-4.23231	-4.42639	-4.52425	-4.67557	-4.60153	-4.61336	-4.5436	0.761338	0.78438	0.000126054	0.00613875	5.78926e-06	1
1	hsa-mir-25	5p	aggcggagacttgggcaattgct	-3.92639	-3.89557	-3.83909	-3.97411	-4.04788	-3.93459	-4.42836	-4.34405	-4.55063	-4.62896	-4.49985	-4.49392	0.720745	0.778127	0.000723941	0.00502361	4.33468e-06	1
1	hsa-mir-29b-1	5p	gctggtttcatatggtggtttaga	-4.01974	-3.88676	-3.81652	-4.26243	-4.28177	-4.25252	-4.61347	-4.45908	-4.39777	-4.58415	-4.63062	-4.42865	0.738444	0.770984	0.00169301	0.00270546	0.00104127	1
2	hsa-mir-100	3p	caagcttgtatctataggtatg	-3.56927	-3.5801	-3.67672	-3.83934	-3.79792	-3.79779	-4.11367	-4.16523	-4.09913	-4.17556	-4.2076	-4.22961	0.696132	0.746229	0.000784271	0.000660025	0.00030698	1
2	hsa-mir-708	3p	caactagactgtgagcttctaga	-5.06896	-5.16901	-5.53806	-5.21877	-5.11792	-5.4498	-5.44659	-5.4315	-5.21068	-5.76884	-5.7217	-6.06212	0.213402	0.744265	0.0328079	0.564346	0.124454	1
2	hsa-mir-125a	3p	acaggtgaggttcttgggagcc	-5.04482	-4.79866	-4.90123	-5.02419	-5.08795	-5.27371	-5.86572	-5.36935	-5.65784	-5.51357	-5.38591	-5.585	0.807719	0.736924	0.00371376	0.022122	0.000795294	1
2	hsa-let-7a-2	3p	ctgtacagcctcctagctttcc	-4.3034	-4.43786	-4.33394	-4.7881	-4.739	-4.77311	-4.96947	-4.7461	-4.76575	-4.97645	-4.76746	-5.06212	0.660146	0.735116	0.011073	0.00914692	0.000143501	1
2	hsa-mir-339	5p	tccctgtcctccaggagct	-5.40891	-5.35354	-5.11209	-5.7354	-6.08795	-5.57474	-5.72742	-5.5912	-5.51171	-5.86575	-5.65475	-6.06212	0.519823	0.730452	0.0208779	0.0520027	0.0142412	1
2	hsa-let-7a-1	3p	ctatacaatctactgtctttc	-4.32522	-4.77781	-4.53806	-4.83231	-4.66199	-4.72964	-5.06124	-5.06832	-4.81274	-5.18906	-5.00849	-5.06212	0.631649	0.711282	0.0391048	0.0590236	0.0496801	1
2	hsa-mir-4454	5p	atccgagtcacggcacca	-3.89702	-3.72007	-3.72962	-4.21128	-4.15854	-4.18263	-4.36397	-4.17438	-4.62442	-4.2451	-4.37928	-4.33784	0.751887	0.710599	0.0024287	0.0284405	0.00048223	1
2	hsa-mir-424	3p	caaaacgtgaggcgctgctata	-3.99813	-4.11564	-4.17008	-4.14593	-4.11176	-4.22578	-4.48551	-4.4699	-4.58596	-4.72352	-4.54081	-4.61496	0.619084	0.706109	0.00194194	0.00361397	0.00120946	1
2	hsa-let-7f-1	5p	tgaggtagtagattgta	-4.24196	-4.75148	-4.51003	-5.06198	-4.7589	-4.79659	-4.82929	-5.46626	-5.05578	-4.94277	-5.15743	-4.98294	0.757872	0.702529	0.0525486	0.0637119	0.0348575	1
2	hsa-mir-21	3p	aacaccagtcgatgggctgtc	-4.34118	-4.51211	-4.51003	-4.60737	-4.72623	-4.59701	-4.99066	-5.11408	-5.12636	-4.99799	-5.02273	-4.91599	0.761545	0.701093	0.00325248	0.00127124	0.00188649	1
2	hsa-mir-29b-1	5p	gctggtttcatatggtggttt	-4.42551	-4.44097	-4.40239	-4.53128	-4.4445	-4.43381	-4.79568	-4.76011	-4.56442	-5.13537	-4.88707	-4.80684	0.47974	0.698101	0.0328927	0.0554593	0.00299117	1
2	hsa-let-7e	3p	ctatacggcctcctagctttcc	-5.12166	-5.06547	-4.936	-5.30174	-5.48589	-5.35289	-5.32165	-5.29017	-5.40257	-5.59275	-5.49985	-5.585	0.495437	0.696719	0.00333438	0.0154366	0.0022641	1
2	hsa-mir-191	3p	gctgcgcttggatttcgtccc	-4.98978	-4.88502	-5.06093	-5.6774	-5.3098	-5.35289	-5.92371	-5.5912	-6.05578	-5.38863	-5.7217	-5.36315	0.867663	0.692803	0.0316524	0.0149415	0.00110242	1
2	hsa-mir-25	5p	aggcggagacttgggcaattgc	-4.75569	-4.6346	-4.81106	-4.47669	-4.65659	-4.67165	-4.91148	-4.8642	-4.95887	-5.23736	-5.13812	-5.36315	0.335848	0.692694	0.00414287	0.0561701	0.00902918	1
2	hsa-mir-10a	3p	aaattcgtatctaggggaata	-4.88063	-4.76444	-4.90123	-4.93704	-4.96302	-5.09762	-5.15602	-5.24441	-5.31542	-5.53839	-5.38591	-5.15903	0.592477	0.692631	0.0305018	0.00348942	0.000499804	1
2	hsa-mir-26b	3p	cctgttctccattacttggctc	-5.00024	-5.0042	-4.78473	-5.50131	-5.28632	-5.35289	-5.42639	-5.29017	-6.35681	-5.56472	-5.29573	-5.46006	0.826778	0.691287	0.0088793	0.145624	0.0105048	1
2	hsa-mir-10a	3p	caaattcgtatctaggggaata	-5.2513	-5.05251	-5.31621	-5.32522	-5.48589	-6.35289	-5.68963	-5.84647	-6.05578	-5.76884	-5.89779	-5.46006	0.779854	0.685389	0.0396035	0.00936539	0.00241017	1
2	hsa-mir-339	3p	agcgcctcgacgacagagcc	-4.84217	-4.75148	-4.61724	-4.8481	-4.8092	-4.79659	-5.08757	-4.85525	-5.15269	-5.25033	-5.17763	-5.28397	0.492859	0.684024	0.00712862	0.0630113	0.005643	1
2	hsa-mir-30d	3p	ctttcagtcagatgtttgctgct	-4.40084	-4.43786	-4.41312	-4.62145	-4.70175	-4.76182	-4.94273	-4.94338	-5.75475	-4.99799	-4.83709	-4.91599	0.840173	0.683592	0.00622626	0.0984097	0.00551406	1
2	hsa-let-7b	3p	ctatacaacctactgccttcc	-5.38258	-5.20378	-5.23703	-5.30174	-5.28632	-5.3115	-5.68963	-5.84647	-6.05578	-5.59275	-5.65475	-6.06212	0.742664	0.680415	0.0638474	0.0159439	0.000997465	1
2	hsa-mir-16-2	3p	ccaatattactgtgctgcttta	-4.46074	-4.77781	-4.65345	-4.83231	-4.79422	-5.01047	-5.14556	-5.18372	-4.9766	-5.13537	-5.15743	-5.06212	0.662163	0.674644	0.0254585	0.0174561	0.0248039	1
2	hsa-mir-1303	5p	attttagagacggggtcttgctc	-4.96957	-4.9712	-4.83909	-4.82462	-4.98529	-4.86153	-5.15602	-5.24441	-5.57866	-5.30645	-5.11964	-5.76109	0.601658	0.660455	0.126417	0.0772631	0.00740806	1
2	hsa-mir-29b-1	5p	gctggtttcatatggtggtt	-4.73796	-4.78465	-4.61724	-4.694	-4.87488	-4.77311	-5.01293	-5.02693	-4.86545	-5.6549	-4.9947	-4.858	0.444292	0.649987	0.201332	0.0237726	0.0327824	1
2	hsa-mir-1268a	5p	cgggcgtggtggtgggg	-4.38258	-4.51211	-4.52382	-4.28824	-4.38898	-4.4664	-4.39406	-4.27827	-4.53073	-4.9695	-4.79228	-5.02072	-0.179807	0.648981	0.0081476	0.458559	0.201839	1
2	hsa-mir-31	5p	caagatgctggcatagctgt	-5.38258	-5.16901	-5.17008	-5.50131	-5.61083	-5.4498	-5.30641	-5.29017	-5.87969	-5.59275	-5.7217	-5.76109	0.43964	0.646238	0.00868168	0.324534	0.0245548	1
2	hsa-mir-7-1	3p	caacaaatcacagtctgccat	-4.91406	-4.77107	-4.63497	-5.23807	-4.75216	-4.92153	-5.09671	-4.97724	-4.8383	-5.32169	-5.32376	-5.02072	0.36523	0.644115	0.0273443	0.147197	0.0310159	1
2	hsa-mir-32	3p	caatttagtgtgtgtgatatt	-4.14764	-4.30983	-4.18267	-4.3475	-4.27727	-4.47208	-4.48777	-4.64235	-4.31149	-4.71576	-4.64859	-4.5436	0.459442	0.622085	0.00385236	0.089125	0.00346253	1
2	hsa-let-7a-1	3p	ctatacaatctactgtctttcc	-4.1161	-4.15585	-4.18267	-4.26663	-4.28861	-4.3891	-4.59272	-4.46626	-4.36117	-4.60449	-4.48701	-4.61496	0.523399	0.617424	0.00333783	0.0324565	0.000108199	1
2	hsa-mir-21	3p	acaccagtcgatgggctgt	-5.10788	-5.32872	-5.17008	-5.46655	-5.48589	-5.35289	-5.20061	-5.70035	-5.45372	-5.49009	-5.59676	-5.76109	0.436795	0.614305	0.0167386	0.22032	0.0172996	1
2	hsa-mir-181a-1	5p	aacattcaacgctgtcgg	-5.18166	-5.30523	-5.11209	-5.80234	-5.41895	-5.05186	-5.56469	-5.5912	-5.51171	-5.92375	-5.80088	-5.10787	0.559653	0.612004	0.243739	0.0138625	0.0208803	1
2	hsa-mir-374b	3p	cttagcaggttgtattatcatt	-4.60443	-4.85159	-4.83909	-4.97843	-4.91186	-4.90573	-5.04453	-5.22322	-4.85166	-5.23736	-5.15743	-5.10787	0.468834	0.604197	0.0225785	0.115251	0.0250905	1
2	hsa-mir-29a	3p	ccatctgaaatcggt	-4.55233	-4.47678	-4.4837	-4.694	-4.68426	-4.49556	-4.66844	-4.87335	-5.31542	-4.98351	-5.06849	-4.64714	0.643657	0.597697	0.0867995	0.141346	0.00878349	1
2	hsa-mir-19b-1	5p	agttttgcaggtttgcatccagc	-4.47001	-4.55056	-4.58381	-4.97843	-4.92162	-4.99116	-4.98348	-4.83787	-4.72334	-5.01297	-4.70051	-5.06212	0.514079	0.592997	0.0645218	0.0366734	0.00183116	1
2	hsa-mir-29a	3p	ccatctgaaatcggttat	-5.4669	-5.26177	-5.11209	-5.30174	-5.52368	-5.23895	-5.07861	-5.16523	-5.87969	-5.59275	-5.80088	-5.585	0.195102	0.58245	0.0449863	0.756272	0.205136	1
2	hsa-mir-30c-2	3p	ctgggagaaggctgtttactct	-4.1161	-4.35868	-4.19563	-4.48358	-4.40371	-4.43381	-4.55662	-4.57232	-4.57148	-4.60153	-4.43915	-4.71969	0.546409	0.56681	0.0291012	0.040015	0.020167	1
2	hsa-mir-181a-1	3p	accatcgaccgttgattgtacc	-3.17686	-3.25054	-3.30846	-3.32042	-3.36123	-3.38487	-3.47833	-3.5985	-3.83961	-3.53967	-3.60776	-3.6783	0.595914	0.566778	0.00279141	0.0525762	0.00063647	1
2	hsa-mir-106b	5p	taaagtgctgacagtg	-5.04482	-5.10687	-5.17008	-5.30174	-5.28632	-5.23895	-5.08757	-5.13047	-5.24287	-5.38863	-5.54561	-5.46006	0.101284	0.560973	0.00412586	0.476449	0.0480239	1
2	hsa-mir-182	5p	caatggtagaactcacact	-5.23281	-5.13683	-5.17008	-5.18255	-5.56508	-5.14877	-5.13534	-5.50405	-6.05578	-5.22478	-5.80088	-5.585	0.588043	0.560434	0.16434	0.285922	0.0464964	1
2	hsa-let-7i	5p	ggtagtagtttgtgctgtt	-4.77418	-4.7916	-4.90123	-4.95724	-4.93161	-5.14877	-5.0528	-4.7461	-4.86545	-5.30645	-5.15743	-5.06212	0.140556	0.556386	0.0206435	0.552802	0.0568728	1
2	hsa-mir-4454	5p	tccgagtcacggcacca	-3.32905	-3.14276	-3.15544	-3.29742	-3.20657	-3.22223	-3.34523	-3.25208	-3.59639	-3.56663	-3.55735	-3.55969	0.352585	0.55551	0.0276893	0.204779	0.0200031	1
2	hsa-mir-100	3p	caagcttgtatctataggtatgt	-5.00024	-4.95052	-4.97378	-5.06198	-5.0336	-5.1768	-5.21251	-4.90199	-5.01439	-5.30645	-5.17763	-5.46006	0.145154	0.542767	0.0493134	0.532585	0.054483	1
2	hsa-mir-25	3p	cattgcacttgtctcggtc	-3.72038	-3.81832	-3.64227	-4.12565	-3.62756	-3.63356	-4.2089	-4.37813	-3.98023	-4.19597	-4.23034	-3.75036	0.654936	0.534311	0.15527	0.0404776	0.00679762	1
2	hsa-mir-93	5p	aaagtgctgttcgtgcaggta	-5.1359	-5.4079	-5.31621	-5.25827	-5.41895	-5.50779	-5.30641	-5.29017	-5.40257	-5.53839	-5.7217	-5.585	0.101288	0.530496	0.0332605	0.635042	0.136766	1
2	hsa-mir-29a	3p	catctgaaatcggtta	-4.02757	-3.87218	-4.06579	-3.9973	-4.14844	-4.15423	-3.89317	-3.94995	-4.2599	-4.13336	-4.38258	-4.42865	0.100144	0.528319	0.0492518	0.744792	0.129353	1
2	hsa-mir-296	3p	gagggttgggtggaggctct	-4.72093	-4.84363	-4.67275	-4.92728	-4.77975	-4.93792	-5.01293	-4.91197	-5.57866	-5.02848	-4.96837	-5.21702	0.621631	0.527415	0.0283187	0.172996	0.0136543	1
2	hsa-mir-331	5p	ctaggtatggtcccagggatcc	-4.95981	-4.99292	-5.17008	-5.4044	-5.16714	-5.20676	-5.15602	-5.54544	-5.65784	-5.49009	-5.2211	-5.36315	0.612888	0.518244	0.0367732	0.097346	0.0104091	1
2	hsa-mir-30a	3p	ctttcagtcggatgtttgcagct	-4.51612	-4.5426	-4.56802	-4.84013	-4.81689	-4.86153	-5.01293	-5.02693	-5.40257	-4.9695	-4.80088	-4.80684	0.75182	0.517866	0.0227656	0.0400611	0.00330808	1
2	hsa-mir-92b	5p	agggacgggacgcggtgcagtgtt	-3.97956	-4.10255	-3.89791	-4.20575	-4.19959	-4.18854	-4.43839	-4.29502	-4.25301	-4.48329	-4.22339	-4.22327	0.538121	0.517658	0.0461201	0.0149242	0.00954679	1
2	hsa-mir-30c-1	3p	ctgggagagggttgtttactcc	-5.02196	-4.9712	-4.90123	-5.25827	-5.61083	-5.27371	-5.53836	-5.39932	-5.31542	-5.42642	-5.19882	-5.21702	0.647546	0.51689	0.032304	0.00814902	0.000532382	1
2	hsa-mir-660	5p	tacccattgcatatcggagt	-5.09451	-5.28296	-5.11209	-5.21877	-5.56508	-5.4498	-5.30641	-5.24441	-5.40257	-5.42642	-5.42067	-5.585	0.299531	0.514908	0.0180406	0.115366	0.0316412	1
2	hsa-mir-1307	3p	actcggcgtggcgtcggtcg	-5.10788	-5.09263	-5.06093	-5.30174	-5.05993	-4.80882	-5.51354	-5.36935	-5.35681	-5.6549	-5.17763	-5.36315	0.528031	0.511813	0.152944	0.0172905	0.00426723	1
2	hsa-mir-29a	3p	ccatctgaaatcggtt	-4.05312	-4.01814	-3.96596	-4.03891	-4.16888	-4.10492	-4.01293	-4.17069	-4.5243	-4.1137	-4.44677	-4.39002	0.402373	0.503894	0.0901175	0.2758	0.0243145	1
	hsa-mir-1307	3p	actcggcgtggcgtcggtcgt	-4.89702	-5.01579	-5.01518	-5.10337	-4.91186	-5.35289	-5.29169	-5.29017	-4.87969	-5.27748	-5.17763	-5.36315	0.336032	0.495057	0.0135201	0.323186	0.0226005	1
	hsa-mir-20a	3p	actgcattatgagcacttaaagt	-4.04015	-3.84999	-3.96596	-4.10482	-4.03874	-4.11989	-4.08217	-4.04438	-3.9303	-4.19135	-4.20319	-4.32972	0.142799	0.486413	0.0165553	0.405485	0.0675531	1
	hsa-mir-584	5p	ttatggtttgcctgggac	-4.07145	-4.4079	-4.23703	-4.51231	-4.21097	-4.05186	-4.56741	-4.79726	-4.69405	-4.6549	-4.61336	-4.28397	0.643097	0.473521	0.14386	0.0238676	0.0365676	1
	hsa-mir-29b-1	5p	gctggtttcatatggtggtttag	-4.38003	-4.30523	-4.43539	-4.3958	-4.44122	-4.3891	-4.69693	-4.55422	-4.42739	-4.82436	-4.55537	-4.57076	0.348309	0.471079	0.0696717	0.124184	0.0111525	1
	hsa-mir-186	5p	attctccttttgggctt	-5.01097	-5.0042	-5.01518	-5.00071	-5.24286	-5.09762	-5.06984	-5.26669	-5.51171	-5.15606	-5.32376	-5.36315	0.466211	0.464046	0.0504593	0.166459	0.00798346	1
	hsa-mir-671	5p	aggaagccctggaggggctggagg	-3.80212	-3.72305	-3.85681	-3.7448	-3.72686	-3.75301	-3.87008	-3.71166	-3.73563	-4.10798	-4.01698	-4.06648	-0.0508427	0.462741	0.00665479	0.749621	0.164494	1
	hsa-mir-1307	3p	actcggcgtggcgtcggtcgtg	-4.41437	-4.42563	-4.49666	-4.5391	-4.37474	-4.52038	-4.52826	-4.51202	-4.51171	-4.75601	-4.52672	-4.858	0.152338	0.460518	0.103268	0.102436	0.0423715	1
	hsa-mir-221	3p	agctacattgtctgc	-3.28936	-3.68636	-3.35717	-3.77026	-3.52805	-3.54198	-3.71727	-4.01015	-3.9766	-3.7971	-3.67768	-3.659	0.650894	0.459202	0.150753	0.0448412	0.0759226	1
	hsa-mir-125b-2	3p	acaagtcaggctcttgggacct	-3.96272	-3.99404	-3.95072	-4.12565	-4.19772	-4.11736	-4.30791	-4.32273	-4.56442	-4.30198	-4.11964	-4.27679	0.627774	0.455049	0.0381543	0.0329397	0.00159035	1
	hsa-mir-1268b	5p	gtggtggtgggggtggg	-5.06896	-5.30523	-5.06093	-5.23807	-4.92162	-5.50779	-5.81457	-6.24441	-5.45372	-5.59275	-5.2694	-5.36315	0.797009	0.454734	0.105214	0.0806772	0.0247204	1
	hsa-mir-92b	3p	atattgcactcgtcccggcctc	-5.15063	-5.06547	-5.06093	-5.20028	-5.18486	-5.09762	-5.27745	-5.31499	-5.21068	-5.30645	-5.29573	-5.46006	0.332212	0.452647	0.0212552	0.0142632	0.00227248	1
	hsa-mir-424	3p	caaaacgtgaggcgctgctat	-4.42833	-4.42563	-4.45887	-4.4699	-4.37195	-4.65392	-4.59855	-4.52841	-4.57148	-4.72352	-4.63062	-4.7399	0.256183	0.450966	0.0109623	0.0112193	0.00178784	1
	hsa-mir-4454	5p	atccgagtcacggcac	-4.7497	-4.69189	-4.86905	-4.9084	-4.80165	-4.99116	-4.88799	-5.01396	-5.07806	-4.88235	-5.03745	-5.15903	0.401758	0.445454	0.0648634	0.0434693	0.0178151	1
	hsa-mir-181b-1	5p	aacattcattgctgtcggt	-4.95027	-5.07884	-5.01518	-5.50131	-4.86611	-4.78469	-5.04453	-5.39932	-5.31542	-5.17778	-5.2694	-5.36315	0.422339	0.444541	0.0214723	0.145205	0.00695288	1
	hsa-let-7i	5p	tgaggtagtagtttgtgc	-2.99961	-3.1515	-2.65063	-3.28735	-3.10463	-2.84787	-3.33185	-3.61654	-3.82406	-3.28369	-3.40052	-2.8746	0.779658	0.440701	0.311239	0.0332069	0.0691516	1
	hsa-mir-15a	5p	tagcagcacataatggtttgtgga	-4.01643	-4.09403	-4.10669	-4.15725	-4.05587	-4.19152	-4.15921	-4.20105	-3.6622	-4.34233	-4.2593	-4.35455	-0.161165	0.432904	0.00394949	0.745242	0.437515	1
	hsa-mir-454	3p	tagtgcaatattgcttatagggtttt	-3.99185	-3.92789	-3.99814	-4.10628	-3.97513	-3.97268	-4.03803	-4.02562	-4.03459	-4.19713	-4.22801	-4.21086	0.129269	0.423729	0.00380231	0.112009	0.0143812	1
	hsa-mir-449c	5p	aggcagtgtattgctagcggctgtt	-4.91406	-4.80584	-4.71415	-4.91774	-4.90232	-5.05186	-4.99796	-5.13047	-5.40257	-5.06987	-4.92007	-5.15903	0.569127	0.422315	0.0601187	0.0729614	0.0132608	1
	hsa-mir-93	5p	aaagtgctgttcgtgcaggtag	-4.80011	-5.0042	-4.83909	-5.27946	-5.04656	-5.20676	-4.81457	-5.1475	-4.86545	-5.11563	-5.15743	-5.06212	0.131782	0.411957	0.0493199	0.644028	0.149537	1
	hsa-let-7a-1	5p	tgaggtagtaggttgt	-4.82063	-4.9712	-4.936	-5.1181	-4.94183	-5.1768	-4.73942	-5.05408	-4.41729	-5.11563	-5.17763	-5.10787	-0.487121	0.403561	0.0229147	0.449717	0.847164	1
	hsa-mir-7-1	3p	caacaaatcacagtctgccata	-4.0628	-3.97015	-4.08068	-4.20392	-3.97179	-4.07873	-4.14867	-4.17253	-4.05578	-4.26505	-4.32959	-4.18706	0.183016	0.401163	0.0151907	0.150392	0.0226836	1
	hsa-mir-28	3p	cactagattgtgagctcc	-4.66364	-4.7916	-4.65345	-4.78115	-4.61083	-4.70944	-4.7119	-5.13047	-5.27763	-4.85503	-4.94355	-4.94817	0.539856	0.387212	0.0213233	0.178663	0.0217756	1
	hsa-mir-92a-1	3p	tattgcacttgtcccggcc	-3.09517	-3.19553	-3.1192	-3.3257	-3.07218	-2.99192	-3.3832	-3.54849	-3.42586	-3.46028	-3.45649	-3.11616	0.516812	0.380092	0.204876	0.00939511	0.00664089	1
	hsa-mir-1285-1	3p	tctgggcaacaaagtgagacct	-4.64454	-4.64949	-4.51003	-4.61671	-4.78692	-4.6205	-4.84453	-4.82944	-5.15269	-4.89961	-4.69367	-4.83167	0.543822	0.379079	0.0569271	0.0665914	0.00960918	1
	hsa-mir-100	5p	cgtagatccgaacttgtg	-3.38927	-3.42502	-3.2909	-3.28625	-3.54059	-3.40791	-3.34869	-3.35288	-4.01046	-3.46007	-3.60887	-3.63887	0.372339	0.370307	0.0474477	0.455848	0.11167	1
	hsa-let-7g	5p	tgaggtagtagtttg	-4.59599	-4.70317	-4.42411	-4.97843	-4.75216	-4.75083	-4.78204	-5.18372	-5.27763	-4.71194	-4.90879	-4.70039	0.688613	0.367993	0.134904	0.0591124	0.0314385	1
	hsa-mir-125b-2	3p	tcacaagtcaggctcttgggac	-5.29081	-5.35354	-5.06093	-5.37637	-5.45113	-5.57474	-5.65486	-5.64235	-5.65784	-5.46781	-5.45846	-5.36315	0.616816	0.361314	0.14861	0.0423347	0.0499336	1
	hsa-mir-21	3p	caacaccagtcgatgggctgtct	-3.15849	-3.22056	-3.18523	-3.29651	-3.34236	-3.33336	-3.46865	-3.50208	-3.61566	-3.38827	-3.35903	-3.39748	0.54365	0.359525	0.00166766	0.00869019	0.000534176	1
	hsa-mir-671	3p	tccggttctcagggctccacc	-4.23828	-4.17745	-4.20226	-4.29046	-4.30262	-4.39865	-4.4052	-4.43823	-4.81274	-4.38683	-4.34756	-4.46006	0.549246	0.357537	0.0135945	0.115401	0.010674	1
	hsa-mir-140	3p	accacagggtagaaccacggac	-3.41272	-3.4079	-3.41095	-3.53128	-3.44319	-3.45198	-3.55795	-3.62324	-3.57721	-3.61717	-3.61676	-3.52682	0.332596	0.333795	0.0275868	0.0116144	9.98625e-05	1
	hsa-mir-181a-1	5p	aacattcaacgctgtcggtg	-4.66364	-4.50481	-4.53806	-4.72316	-4.6408	-4.54671	-4.58696	-4.66463	-4.78861	-4.79572	-4.69367	-4.7399	0.225956	0.330519	0.0477348	0.220016	0.0721344	1
	hsa-mir-140	5p	cagtggttttaccctatggta	-4.54114	-4.4734	-4.53806	-4.50131	-4.53569	-4.51404	-4.56198	-4.7259	-4.53073	-4.63212	-4.73642	-4.70039	0.184681	0.327197	0.0128388	0.278116	0.0170391	1
	hsa-mir-30a	5p	tgtaaacatcctcgac	-3.53529	-3.60994	-3.65345	-3.79021	-3.62059	-3.67255	-3.80408	-3.98078	-4.01637	-3.83536	-3.73943	-3.72968	0.536744	0.321725	0.0250351	0.0200284	0.00431216	1
	hsa-mir-140	3p	taccacagggtagaaccacggac	-4.0321	-4.05894	-4.07069	-4.33007	-3.97513	-4.09282	-4.23989	-4.35232	-4.2297	-4.37439	-4.15546	-4.1327	0.397522	0.319131	0.159965	0.0232065	0.00412642	1
	hsa-mir-181c	5p	aacattcaacctgtcggtgagttt	-4.04365	-4.04491	-4.14012	-4.09477	-4.05319	-4.10985	-4.057	-4.05129	-3.76798	-4.26505	-4.17971	-4.26278	-0.310602	0.30756	0.0204908	0.344236	0.806813	1
	hsa-mir-454	5p	accctatcaatattgtctctgct	-4.22209	-4.20197	-4.1891	-4.41318	-4.30026	-4.25252	-4.48777	-4.45554	-4.73356	-4.39963	-4.41349	-4.26973	0.557992	0.302667	0.0702125	0.0546172	0.00909785	1
	hsa-mir-320a	5p	gaaaagctgggttgagagggcg	-5.23281	-5.24157	-5.17008	-5.08913	-5.33463	-5.27371	-5.33744	-5.24441	-5.27763	-5.42642	-5.2211	-5.46006	0.152139	0.299145	0.166548	0.114788	0.0438646	1
	hsa-mir-27b	3p	ttcacagtggctaagttctgca	-4.16124	-4.17575	-4.23703	-4.19489	-4.14347	-4.23895	-4.14763	-4.14924	-4.06234	-4.37439	-4.29845	-4.36315	-0.179229	0.298533	0.00970886	0.127577	0.501993	1
	hsa-let-7i	5p	tgaggtagtagtttgtgctg	-4.04482	-4.16403	-4.00234	-4.24005	-4.15178	-4.06285	-4.2198	-4.3636	-4.53073	-4.30346	-4.34452	-4.02469	0.499943	0.298259	0.265108	0.0583463	0.0306419	1
	hsa-mir-26b	5p	ttcaagtaattcaggatagg	-3.81025	-3.69189	-3.76966	-3.90655	-3.76505	-3.67711	-3.89029	-4.12384	-4.31149	-3.89205	-4.12878	-3.70418	0.554618	0.293793	0.343777	0.0925419	0.0380748	1
	hsa-mir-21	3p	caacaccagtcgatgggctgt	-2.45436	-2.46811	-2.469	-2.59556	-2.52777	-2.54617	-2.74716	-2.92281	-2.99301	-2.66255	-2.59676	-2.58485	0.623154	0.293511	0.0213623	0.028061	0.00925622	1
	hsa-mir-30e	5p	tgtaaacatccttgac	-4.19142	-4.06944	-4.15784	-4.26874	-4.11176	-4.34429	-4.29899	-4.47726	-4.59338	-4.31859	-4.31516	-4.22961	0.518022	0.289144	0.0357778	0.0495007	0.00983492	1
	hsa-mir-21	3p	aacaccagtcgatgggctgt	-4.34118	-4.3561	-4.36196	-4.45339	-4.43474	-4.42347	-4.68245	-4.79726	-4.86545	-4.59566	-4.49125	-4.39002	0.627294	0.274271	0.142204	0.0142225	0.011954	1
	hsa-mir-320a	5p	aaaagctgggttgagagggcgaa	-3.27298	-3.35662	-3.31189	-3.30151	-3.20259	-3.31947	-3.38124	-3.24246	-3.00656	-3.50544	-3.41136	-3.4368	-0.269809	0.271174	0.0215355	0.444563	0.835897	1
	hsa-mir-181a-2	3p	accactgaccgttgactgtacc	-3.66169	-3.7358	-3.71851	-3.79802	-3.77762	-3.75301	-3.86518	-3.98196	-4.25301	-3.80364	-3.81232	-3.90375	0.530158	0.266454	0.0312408	0.0988058	0.018753	1
	hsa-mir-30a	3p	ctttcagtcggatgtttgcagc	-3.26706	-3.36075	-3.42523	-3.43748	-3.43186	-3.43381	-3.45663	-3.49661	-3.7315	-3.44497	-3.43539	-3.54624	0.384208	0.249279	0.102769	0.117252	0.0434996	1
	hsa-mir-100	5p	aacccgtagatccgaact	-4.51612	-4.45688	-4.37172	-4.63601	-4.37755	-4.57474	-4.6789	-4.92219	-4.89441	-4.61048	-4.67378	-4.4089	0.586567	0.234661	0.28751	0.0206826	0.0258457	1
	hsa-mir-181c	3p	accatcgaccgttgagtggacc	-4.15666	-4.18954	-4.17633	-4.20392	-4.34236	-4.29598	-4.33265	-4.35792	-4.64924	-4.28884	-4.27974	-4.28397	0.465962	0.223765	0.00477177	0.114192	0.0212283	1
	hsa-mir-181a-1	5p	aacattcaacgctgtcggt	-4.38514	-4.31682	-4.44698	-4.6311	-4.34497	-4.47783	-4.72742	-4.78957	-4.7036	-4.50167	-4.57043	-4.39936	0.560677	0.219291	0.164842	0.00234826	0.0143448	1
	hsa-mir-339	3p	tgagcgcctcgacgacagagcc	-4.28669	-4.32872	-4.29917	-4.27086	-4.38323	-4.34005	-4.43035	-4.33593	-4.5439	-4.46135	-4.30119	-4.47105	0.261867	0.21718	0.188462	0.154667	0.0222488	1
	hsa-mir-103a-2	3p	agcagcattgtacagggctatgaaa	-4.02532	-3.94152	-3.98987	-3.97843	-3.92162	-3.95149	-3.88063	-3.87799	-3.81027	-4.08942	-4.02564	-4.15363	-0.346712	0.212937	0.0886262	0.0181981	0.841501	1
	hsa-mir-222	3p	agctacatctggctac	-3.9255	-3.92407	-3.85082	-4.17395	-3.9236	-3.84774	-4.06124	-4.10611	-4.44832	-4.06213	-4.02709	-3.9191	0.504656	0.210491	0.125028	0.124821	0.0391578	1
	hsa-mir-181b-1	5p	aacattcattgctgtcggtgggtt	-2.62536	-2.63793	-2.63933	-2.64736	-2.67332	-2.66831	-2.71951	-2.7534	-2.75388	-2.72919	-2.71989	-2.74931	0.220276	0.203089	0.00211894	0.00524079	4.16884e-06	1
	hsa-mir-106b	3p	ccgcactgtgggtacttgc	-4.85715	-4.93078	-4.86905	-4.91774	-4.81689	-4.70944	-4.94926	-5.18372	-5.01439	-4.94277	-4.98134	-5.02072	0.313664	0.198232	0.0401921	0.133715	0.0189768	1
	hsa-mir-181a-2	3p	accactgaccgttgactgtac	-4.75569	-4.76444	-4.7599	-4.71717	-4.66199	-4.67165	-4.91148	-5.06832	-5.15269	-4.77762	-4.83709	-4.91599	0.480181	0.175012	0.171939	0.0564808	0.0243549	1
	hsa-mir-146a	5p	tgagaactgaattcca	-4.80685	-4.94054	-5.11209	-5.21877	-5.02101	-5.1768	-5.33744	-5.24441	-5.40257	-4.92999	-4.9947	-5.15903	0.578289	0.158123	0.541818	0.0326213	0.112349	1
	hsa-mir-19a	3p	tgtgcaaatctatgcaaaactga	-3.13634	-3.00272	-3.13723	-3.16837	-3.16041	-3.5223	-2.93356	-2.91097	-2.83306	-3.12579	-3.09845	-3.24654	-0.583313	0.138666	0.366874	0.0261614	0.416876	1
	hsa-mir-769	3p	ctgggatctccggggtcttggt	-4.88063	-4.82056	-4.936	-5.02419	-4.89298	-4.90573	-5.04453	-5.13047	-5.27763	-5.05284	-4.8766	-4.858	0.465207	0.10892	0.5275	0.039043	0.0631105	1
	hsa-mir-181d	5p	aacattcattgttgtcggtgggtt	-3.96467	-3.97015	-3.92882	-3.96349	-4.02726	-4.05186	-4.05197	-4.10296	-4.19845	-4.01526	-3.93637	-4.03681	0.313327	0.0913511	0.307369	0.0525778	0.0359136	1
	hsa-mir-103a-1	5p	agcagcattgtacagggctatga	-2.07702	-2.01219	-2.12807	-2.02753	-1.97978	-2.03623	-1.93214	-1.9208	-1.80184	-2.07691	-2.12962	-2.11204	-0.539931	0.0748031	0.432002	0.0266453	0.261848	1
	hsa-mir-30a	3p	tttcagtcggatgtttgcagct	-4.16278	-4.31448	-4.12308	-4.25008	-4.25758	-4.16256	-4.36741	-4.41834	-4.51171	-4.2733	-4.15941	-4.24257	0.414367	0.0558988	0.734387	0.0366321	0.159493	1
	hsa-mir-532	5p	catgccttgagtgtaggaccgtt	-4.55233	-4.48708	-4.49666	-4.52359	-4.51975	-4.41839	-4.665	-4.71937	-4.74403	-4.48554	-4.59137	-4.49392	0.365317	0.026322	0.787412	0.00330344	0.0767894	1
	hsa-mir-3615	5p	tctctcggctcctcgcggct	-5.09451	-5.18605	-5.01518	-5.4044	-5.41895	-5.12244	-5.30641	-5.5912	-5.45372	-5.18906	-5.11964	-5.02072	0.55523	0.025524	0.879388	0.030204	0.113727	1
	hsa-mir-19b-1	3p	tgtgcaaatccatgcaaaactga	-2.66978	-2.51946	-2.63551	-2.64428	-2.6589	-2.94026	-2.44372	-2.37363	-2.33944	-2.59278	-2.57444	-2.67812	-0.669743	0.0156836	0.908306	0.01995	0.177408	1
	hsa-mir-125b-2	3p	acaagtcaggctcttgggacc	-4.73221	-4.71476	-4.65345	-4.7354	-4.66745	-4.76182	-4.84453	-4.89223	-5.03459	-4.69696	-4.68031	-4.64714	0.402475	-0.060072	0.426605	0.0437294	0.182028	1
	hsa-mir-185	5p	tggagagaaaggcagttcctg	-4.89702	-4.96074	-4.86905	-4.66142	-5.08795	-5.03067	-4.70062	-4.81305	-4.64081	-4.98351	-4.75166	-4.88603	-0.551592	-0.0844331	0.664666	0.0433569	0.0931492	1
	hsa-mir-1307	5p	tcgaccggacctcgaccggct	-2.90299	-2.87907	-2.89559	-2.90152	-2.91897	-2.85818	-2.90709	-2.91736	-3.1787	-2.87381	-2.83984	-2.84913	0.221068	-0.0921712	0.0422134	0.346398	0.530271	1
	hsa-let-7i	5p	tgaggtagtagtttgtgct	-4.53384	-4.60626	-4.6002	-4.55111	-4.52368	-4.67165	-4.44043	-4.52014	-4.48175	-4.56472	-4.51758	-4.53064	-0.256994	-0.1027	0.207389	0.0384088	0.0660197	1
	hsa-mir-335	3p	tttttcattattgctcctgac	-4.76177	-4.76444	-4.83909	-4.71126	-4.74553	-4.83437	-4.64496	-4.65895	-4.66661	-4.49469	-4.70051	-5.02072	-0.353916	-0.121482	0.777259	0.0290688	0.272975	1
	hsa-mir-330	5p	tctctgggcctgtgtcttaggct	-4.38258	-4.3665	-4.30761	-4.49413	-4.38038	-4.28843	-4.53076	-4.50802	-4.53727	-4.37615	-4.26686	-4.26278	0.328754	-0.122803	0.324519	0.00922	0.323756	1
	hsa-mir-196a-2	5p	taggtagtttcatgttgttggga	-3.44247	-3.45883	-3.42078	-3.38932	-3.47236	-3.46527	-3.36637	-3.4119	-3.5025	-3.37915	-3.38557	-3.33621	-0.0322111	-0.185007	0.0216648	0.767874	0.136982	1
	hsa-mir-186	5p	caaagaattctccttttgggct	-2.81073	-2.79034	-2.81625	-2.77472	-2.84907	-2.84436	-2.82685	-2.89806	-3.16369	-2.69428	-2.68801	-2.74952	0.303524	-0.244999	0.0266593	0.264644	0.691191	1
	hsa-mir-424	5p	cagcagcaattcatgttttga	-4.09848	-3.83194	-3.98175	-3.93803	-3.92261	-3.93293	-3.76106	-3.54893	-3.62442	-3.80695	-3.87249	-3.92858	-1.11798	-0.262952	0.323198	0.0322359	0.0864005	1
	hsa-mir-186	5p	aaagaattctccttttgggct	-4.62625	-4.64949	-4.67275	-4.61671	-4.61083	-4.68079	-4.65486	-4.71293	-5.18072	-4.57294	-4.51308	-4.55697	0.369052	-0.264259	0.0123837	0.352387	0.649045	1
	hsa-mir-301b	5p	cagtgcaatgatattgtcaaagca	-5.16587	-4.91189	-4.936	-4.89925	-4.96302	-4.93792	-4.82433	-4.65895	-4.55747	-4.75181	-5.06849	-4.858	-1.11026	-0.293659	0.416783	0.0446708	0.0988798	1
	hsa-mir-320c-1	5p	aaaagctgggttgagagggt	-4.74379	-4.77781	-4.78473	-4.80234	-4.75216	-4.67165	-4.71573	-4.76729	-4.89441	-4.65825	-4.63062	-4.68191	0.0531106	-0.293751	0.00491371	0.702633	0.324814	1
	hsa-mir-30a	5p	tgtaaacatcctcgactgga	-4.20141	-4.26177	-4.1891	-4.17056	-4.20905	-4.25947	-4.17774	-4.23581	-4.47032	-4.08942	-4.08823	-4.12762	0.162855	-0.305181	0.0182994	0.481941	0.770855	1
	hsa-mir-23a	3p	atcacattgccagggatttcca	-3.46752	-3.17069	-3.4736	-3.31028	-3.25016	-3.40644	-3.03074	-2.87021	-2.5762	-3.2111	-3.19278	-3.35455	-2.50656	-0.311575	0.371719	0.0342418	0.0699971	1
	hsa-mir-16-1	5p	tagcagcacgtaaatattggc	-2.65009	-2.61897	-2.55099	-2.62126	-2.62025	-2.52089	-2.57848	-2.6311	-2.88099	-2.46015	-2.53099	-2.41945	0.187494	-0.369251	0.0362153	0.439858	0.762123	1
	hsa-mir-10b	5p	taccctgtagaaccgaatttgt	-3.89122	-3.89114	-3.83909	-3.91679	-3.92261	-3.8491	-3.88971	-3.96566	-4.18655	-3.72864	-3.70467	-3.77208	0.275829	-0.376213	0.0064653	0.253723	0.992656	1
	hsa-mir-32	5p	tattgcacattactaagttgc	-4.19142	-4.0065	-4.16392	-4.06861	-4.03105	-4.06063	-3.95992	-3.88648	-3.76686	-3.94864	-3.99742	-3.98294	-0.776338	-0.394051	0.121761	0.0362903	0.0498745	1
	hsa-mir-204	5p	ttccctttgtcatcctatgcct	-3.99498	-3.97976	-3.88484	-3.88152	-3.95655	-3.82914	-3.98064	-3.81225	-4.18949	-3.85344	-3.79915	-3.77208	0.089943	-0.396272	0.0311186	0.749675	0.502779	1
	hsa-mir-16-2	5p	tagcagcacgtaaatattggcgta	-4.35535	-4.29395	-4.2909	-4.41318	-4.18126	-4.14337	-4.22973	-4.12384	-4.14729	-4.19947	-4.1496	-4.15363	-0.401024	-0.399048	0.0063806	0.0247163	0.00388612	1
	hsa-mir-182	5p	tttggcaatggtagaactcacact	-3.02745	-3.08444	-3.0053	-3.04469	-3.07582	-3.01165	-3.0456	-3.12997	-3.37681	-2.87337	-2.87629	-2.91941	0.283956	-0.410501	0.00933548	0.279484	0.980171	1
	hsa-mir-92b	3p	attgcactcgtcccggcctcc	-4.89702	-4.89379	-4.90123	-4.77431	-4.8408	-4.75083	-4.78654	-4.64235	-5.15269	-4.76452	-4.77558	-4.70039	-0.0884865	-0.414232	0.0226249	0.831054	0.257391	1
	hsa-mir-505	3p	cgtcaacacttgctggtttcctct	-4.5196	-4.49408	-4.52382	-4.49413	-4.43797	-4.37976	-4.49005	-4.29502	-4.49948	-4.41666	-4.31233	-4.34611	-0.214272	-0.426043	0.0290601	0.332738	0.0209341	1
	hsa-mir-301a	3p	agtgcaatagtattgtcaaagcat	-5.19805	-5.18605	-5.31621	-5.13334	-5.20335	-5.07414	-5.03641	-4.90199	-4.68471	-5.0876	-5.03745	-5.06212	-1.28594	-0.482673	0.0421426	0.0569725	0.00961378	1
	hsa-let-7i	3p	ctgcgcaagctactgccttgc	-5.02196	-4.90275	-4.936	-4.84013	-4.99687	-4.80882	-5.14556	-4.81305	-4.89441	-4.80036	-4.81861	-4.68191	-0.00591562	-0.536772	0.0300015	0.982549	0.236483	1
	hsa-mir-101-1	3p	gtacagtactgtgataact	-5.15063	-5.0042	-5.17008	-4.92728	-5.13371	-5.14877	-4.82433	-5.01396	-5.24287	-4.88235	-4.89779	-4.94817	-0.205735	-0.580756	0.048747	0.585349	0.128526	1
	hsa-mir-197	3p	ttcaccaccttctccacccagc	-3.79151	-3.64198	-3.6155	-3.69854	-3.6118	-3.60393	-3.64073	-3.35595	-3.69975	-3.54379	-3.41278	-3.46883	-0.310748	-0.613854	0.04168	0.397838	0.0821812	1
	hsa-mir-4454	5p	tccgagtcacggcaccaa	-4.32972	-4.06416	-4.16392	-4.07264	-3.95018	-4.02655	-3.88628	-3.72262	-3.89143	-4.01221	-3.92121	-3.98294	-1.2516	-0.636124	0.0973259	0.024766	0.0441351	1
	hsa-mir-204	5p	ttccctttgtcatcctatgcc	-5.29081	-5.13683	-5.23703	-5.16552	-5.04656	-4.92153	-5.25029	-5.06832	-5.18072	-4.95593	-5.10191	-4.94817	-0.135297	-0.657866	0.0315619	0.473922	0.0843187	1
	hsa-mir-132	3p	taacagtctacagccatggtc	-5.33427	-5.24157	-5.31621	-5.27946	-5.33463	-5.20676	-5.37087	-5.13047	-5.40257	-5.16678	-5.06849	-4.98294	0.00906137	-0.677308	0.0325385	0.968478	0.182878	1
	hsa-mir-574	5p	tgagtgtgtgtgtgtgagtgtgt	-4.05073	-4.18259	-4.02395	-3.97952	-4.07512	-4.07643	-4.05532	-3.96111	-3.71633	-3.97926	-3.75166	-3.8394	-0.495678	-0.694267	0.0547745	0.220646	0.0326852	1
	hsa-mir-4454	5p	tccgagtcacggcaccaaa	-4.2513	-4.06416	-4.14595	-4.11067	-4.0336	-4.03067	-3.9849	-3.78202	-4.05578	-3.94018	-3.86537	-3.95491	-0.632682	-0.712563	0.0315145	0.106795	0.0269995	1
	hsa-mir-652	5p	acaaccctaggagagggtgccattc	-5.18166	-5.13683	-5.23703	-5.20028	-5.1501	-5.20676	-5.04453	-5.1475	-4.80051	-5.09675	-4.80088	-4.94817	-0.540489	-0.724141	0.0970455	0.203839	0.0172208	1
	hsa-mir-361	5p	ttatcagaatctccaggggtact	-4.68361	-4.72067	-4.71415	-4.61671	-4.67298	-4.56756	-4.62268	-4.48475	-4.82533	-4.47881	-4.53137	-4.39002	-0.153156	-0.735433	0.021976	0.596182	0.0599686	1
	hsa-mir-4286	5p	accccactcctggtacc	-5.18166	-5.30523	-5.31621	-5.62625	-5.28632	-5.09762	-5.33744	-5.22322	-5.57866	-5.12539	-5.03745	-4.91599	0.227451	-0.743507	0.036677	0.403842	0.558963	1
	hsa-mir-193a	3p	aactggcctacaaagtccc	-5.2513	-5.01579	-5.11209	-5.03643	-5.05993	-5.05186	-4.88799	-4.71937	-5.03459	-4.91758	-4.66734	-5.06212	-0.76092	-0.754052	0.159095	0.102441	0.0449289	1
	hsa-mir-340	3p	tccgtctcagttactttatagcc	-4.91406	-4.73889	-4.7599	-4.74799	-4.66745	-4.46079	-4.65154	-4.39315	-4.89441	-4.59566	-4.52213	-4.49392	-0.43852	-0.849483	0.0224264	0.394178	0.0509311	1
	hsa-mir-96	5p	tttggcactagcacatttttgc	-5.06896	-5.06547	-4.936	-5.04902	-4.93161	-4.84774	-4.86032	-4.78957	-4.99508	-4.73142	-4.81861	-4.70039	-0.386176	-0.876452	0.00923559	0.136449	0.0162947	1
	hsa-mir-19a	3p	ttgtgcaaatctatgcaaaact	-5.21509	-4.98193	-5.11209	-4.98943	-5.05993	-5.3115	-5.06124	-4.73253	-5.07806	-4.96266	-4.75949	-4.76109	-0.398812	-0.884897	0.0447628	0.341304	0.0697899	1
	hsa-mir-125a	5p	tccctgagaccctttaacctgt	-5.02196	-5.06547	-5.01518	-5.13334	-4.89298	-4.97268	-4.92371	-4.76011	-5.07806	-4.84456	-4.59137	-4.83167	-0.298906	-0.898184	0.0726129	0.341042	0.0309483	1
	hsa-mir-374a	5p	ttataatacaacctgataagt	-3.93542	-3.88415	-3.70555	-3.80964	-3.82078	-3.68264	-3.72979	-3.59508	-3.93193	-3.64401	-3.53418	-3.47666	-0.228683	-0.950246	0.0321143	0.502119	0.100725	1
	hsa-mir-19b-1	3p	tgtgcaaatccatgcaaaact	-4.36751	-4.16403	-4.18267	-4.25211	-4.31222	-4.24909	-4.08128	-3.84647	-4.33562	-3.92748	-3.87557	-3.93827	-0.41345	-1.11008	0.0295183	0.409353	0.0512333	1
	hsa-mir-484	5p	tcaggctcagtcccctcccga	-4.95027	-4.72666	-4.83909	-4.52742	-4.61569	-4.63689	-4.64496	-4.40872	-4.80051	-4.48554	-4.49553	-4.5436	-0.661912	-1.14015	0.0288204	0.185789	0.0233882	1
	hsa-mir-1246	5p	atggatttttggagcagg	-5.09451	-5.32872	-5.41312	-5.37637	-5.24286	-5.27371	-5.29169	-5.09829	-5.35681	-4.91151	-4.79228	-4.91599	-0.0711604	-1.54403	0.0357522	0.820509	0.156377	1
	hsa-mir-23a	3p	tcacattgccagggatttcc	-5.29081	-5.22226	-5.31621	-5.02419	-4.93161	-4.92153	-4.97642	-4.57232	-5.31542	-4.80506	-4.76746	-4.68191	-1.09753	-2.34928	0.000473195	0.271879	0.00996498	1
	hsa-mir-454	3p	tagtgcaatattgcttatagggttt	-3.22421	-3.34972	-3.31882	-3.42334	-3.30215	-3.36971	-3.33744	-3.40087	-3.10786	-3.49816	-3.38027	-3.3891	-0.0364065	0.249971	0.0798382	0.883645	0.431209	1
	hsa-mir-7-1	3p	aacaaatcacagtctgccata	-4.6218	-4.64447	-4.56802	-4.61201	-4.65659	-4.71942	-4.59272	-4.53684	-4.62442	-4.67542	-4.7217	-4.80684	-0.0635817	0.247036	0.0644482	0.478039	0.324153	1
	hsa-mir-10a	3p	caaattcgtatctaggggaat	-4.19973	-4.13067	-4.2593	-4.27514	-4.20524	-4.17105	-4.23733	-4.29502	-4.37004	-4.26642	-4.38591	-4.30624	0.213372	0.246568	0.0742146	0.123048	0.0662624	1
	hsa-FPCMpre5	5p	gataactggtacaag	-5.03324	-4.91189	-5.41312	-4.98943	-5.11792	-5.12244	-5.1156	-5.34132	-4.9766	-4.91151	-5.35372	-5.46006	0.0561326	0.245511	0.61706	0.899178	0.70027	1
	hsa-mir-31	3p	tgctatgccaacatattgccat	-4.88875	-5.4079	-5.01518	-5.97843	-5.18486	-4.77311	-5.49005	-5.50405	-5.27763	-5.59275	-5.10191	-4.98294	0.521336	0.244777	0.643545	0.166057	0.304092	1
	hsa-mir-20a	3p	actgcattatgagcacttaaag	-5.2513	-4.82811	-5.41312	-5.25827	-5.20335	-5.07414	-5.0528	-5.08305	-5.21068	-5.02848	-5.54561	-5.28397	-0.118577	0.244633	0.624332	0.810203	0.861393	1
	hsa-mir-29a	3p	tagcaccatctgaaatcggt	-2.80678	-2.49447	-2.5346	-2.83285	-2.57763	-2.49339	-2.77427	-2.77136	-2.96889	-2.80591	-2.845	-2.5493	0.406016	0.243957	0.419313	0.137894	0.211464	1
	hsa-mir-101-1	3p	tacagtactgtgataactgaa	-4.6399	-4.72067	-4.97378	-4.65108	-4.72623	-4.75083	-4.38679	-4.76011	-4.32339	-4.82436	-4.95578	-4.91599	-0.940972	0.242461	0.356492	0.170374	0.596235	1
	hsa-mir-21	5p	gtagcttatcagactgatgttga	-4.2513	-4.3665	-4.37172	-4.39297	-4.37195	-4.37976	-4.3423	-4.31499	-3.88846	-4.39778	-4.35372	-4.59972	-0.405803	0.242406	0.252402	0.422214	0.898448	1
	hsa-mir-18a	5p	taaggtgcatctagtgcagatag	-3.75872	-3.8304	-3.85381	-3.90198	-3.88293	-3.93625	-3.80691	-3.81547	-3.57006	-3.93697	-3.7957	-4.07089	-0.211988	0.24179	0.266211	0.412931	0.811379	1
	hsa-mir-7-1	5p	tggaagactagtgattttgttgtt	-2.74929	-2.70598	-2.52606	-2.73658	-2.81534	-2.5707	-2.7874	-2.68859	-2.74968	-2.83657	-2.74665	-2.75827	0.170998	0.241518	0.21422	0.360635	0.275087	1
	hsa-mir-532	5p	catgccttgagtgtaggaccgt	-3.46535	-3.60948	-3.54536	-3.71717	-3.52527	-3.62616	-3.71573	-3.77312	-3.48233	-3.78567	-3.55884	-3.63561	0.236163	0.241381	0.214686	0.323548	0.113843	1
	hsa-mir-17	5p	aagtgcttacagtgcaggtagt	-5.09451	-5.15262	-5.11209	-5.1181	-4.97401	-4.97268	-5.10605	-5.00138	-4.94184	-5.20064	-5.35372	-5.15903	-0.268588	0.238019	0.176958	0.153617	0.910186	1
	hsa-mir-671	5p	aggaagccctggaggggctggaggt	-4.35295	-4.20924	-4.17633	-4.33007	-4.24079	-4.20367	-4.35887	-4.23369	-4.35681	-4.51842	-4.35063	-4.22327	0.149418	0.237804	0.319452	0.364846	0.238752	1
	hsa-mir-30e	3p	ctttcagtcggatgtttacagc	-3.73393	-3.7888	-3.97378	-3.87634	-3.88023	-3.93625	-3.88175	-3.97373	-4.2496	-3.91393	-3.88707	-4.04928	0.373179	0.23778	0.260432	0.210673	0.149119	1
	hsa-mir-99b	5p	ccgtagaaccgaccttgcg	-5.21509	-5.26177	-5.41312	-5.62625	-5.56508	-5.35289	-5.40708	-5.16523	-6.05578	-5.53839	-5.59676	-5.10787	0.432507	0.23737	0.535342	0.454279	0.275368	1
	hsa-mir-660	5p	tacccattgcatatcggagttg	-3.95885	-3.99516	-4.01518	-3.97304	-3.94494	-4.05404	-3.89144	-3.92531	-3.6988	-4.01297	-4.14383	-4.16449	-0.416491	0.236809	0.119891	0.159449	0.824951	1
	hsa-mir-10a	5p	cctgtagatccgaatttgt	-5.40891	-5.18605	-5.11209	-5.07534	-5.45113	-5.20676	-5.20061	-5.20302	-6.5	-5.09675	-5.49985	-5.46006	0.600848	0.23535	0.501815	0.455457	0.301725	1
	hsa-let-7b	5p	tgaggtagtaggttgtg	-4.15514	-4.5012	-4.209	-4.41318	-4.48953	-4.45526	-4.54092	-4.71293	-4.72334	-4.43238	-4.43915	-4.33784	0.574027	0.232069	0.400261	0.0541937	0.134762	1
	hsa-mir-9-1	5p	tctttggttatctagctgtat	-3.87903	-4.18431	-3.98987	-4.06595	-4.10568	-4.22904	-3.9849	-4.08455	-3.79096	-4.14353	-3.97481	-4.27679	-0.15949	0.230818	0.413084	0.631796	0.834454	1
	hsa-mir-1303	5p	ttttagagacggggtcttgctct	-4.75569	-4.6809	-4.78473	-4.72316	-4.80165	-4.69968	-4.89958	-4.82944	-5.07806	-4.85503	-5.03745	-4.66418	0.362105	0.226928	0.410891	0.10326	0.0619031	1
	hsa-mir-29c	3p	tagcaccatttgaaatcggtta	-4.00237	-3.99516	-4.00658	-4.05286	-4.00517	-4.08807	-3.99138	-3.88934	-3.62684	-4.11854	-4.01841	-4.19879	-0.463904	0.224729	0.167764	0.266845	0.751066	1
	hsa-mir-29a	3p	ctagcaccatctgaaatcggtta	-3.01863	-2.94103	-3.07218	-3.04482	-2.9892	-3.06531	-2.96706	-2.9138	-2.71862	-3.09776	-3.09246	-3.17114	-0.393545	0.223467	0.0838432	0.188298	0.830461	1
	hsa-mir-1303	5p	tttagagacggggtcttgctc	-4.96957	-5.06547	-4.97378	-4.72316	-5.1501	-5.03067	-5.01293	-5.04029	-5.21068	-5.03645	-5.08488	-5.21702	0.177805	0.223463	0.170486	0.308555	0.0881351	1
	hsa-mir-744	3p	ctgttgccactaacctcaacc	-5.16587	-4.9712	-5.31621	-5.21877	-5.18486	-5.3115	-5.26366	-5.13047	-5.65784	-5.35387	-5.2694	-5.15903	0.368407	0.223169	0.406297	0.356665	0.282049	1
	hsa-mir-188	5p	catcccttgcatggtggagg	-4.58364	-4.50481	-4.51003	-4.59822	-4.48589	-4.54671	-4.70435	-4.66463	-4.50555	-4.76452	-4.59137	-4.57076	0.190938	0.22266	0.209754	0.266746	0.0667667	1
	hsa-mir-576	5p	attctaatttctccacgtctttg	-4.7154	-4.75148	-4.86905	-4.80234	-4.72623	-4.87577	-4.81457	-4.7259	-4.76575	-4.99069	-4.86638	-4.80684	-0.0230713	0.222556	0.201654	0.863247	0.446181	1
	hsa-mir-340	5p	ttataaagcaatgagactgatt	-3.31878	-3.32083	-3.42747	-3.357	-3.36559	-3.40497	-3.26611	-3.37284	-3.38	-3.34806	-3.54224	-3.50341	-0.0376264	0.22175	0.206374	0.770692	0.430405	1
	hsa-mir-3615	5p	tctctcggctcctcgcggctcgc	-4.48917	-4.55868	-4.55278	-4.62145	-4.47517	-4.52681	-4.69326	-4.4699	-4.38368	-4.87122	-4.45453	-4.59972	-0.042155	0.220665	0.470048	0.865922	0.580895	1
	hsa-mir-584	5p	attatggtttgcctgggactga	-4.58772	-4.6809	-5.01518	-4.68287	-4.53977	-4.72964	-4.62893	-4.80508	-4.64924	-4.85503	-4.83709	-4.91599	-0.166404	0.220359	0.493969	0.671379	0.892342	1
	hsa-mir-16-2	3p	ccaatattactgtgctgcttt	-5.00024	-4.81314	-5.01518	-4.69968	-4.73257	-4.92153	-4.98348	-4.95438	-4.8383	-5.14559	-5.11964	-4.88603	-0.0410408	0.219394	0.366717	0.836562	0.609993	1
	hsa-mir-423	3p	agctcggtctgaggcccctcagt	-2.87823	-2.82735	-3.02975	-3.03076	-2.84774	-2.99457	-2.99943	-2.98161	-2.9224	-3.09087	-2.89844	-3.06692	0.121051	0.218316	0.280506	0.461997	0.315995	1
	hsa-mir-92a-1	3p	tattgcacttgtcccggcctgt	-1.44277	-1.55479	-1.61905	-1.61269	-1.48797	-1.56067	-1.61126	-1.64161	-1.54699	-1.72804	-1.57517	-1.63103	0.131214	0.216353	0.196762	0.371833	0.241533	1
	hsa-let-7a-2	5p	ttgaggtagtaggttgtatagtt	-4.64454	-4.99292	-4.67275	-4.83231	-4.90232	-4.7401	-4.79568	-4.89223	-4.67557	-4.91758	-4.75949	-4.94817	0.0400528	0.21478	0.465722	0.898178	0.64828	1
	hsa-mir-423	3p	aagctcggtctgaggcccctcagt	-3.74145	-3.80874	-3.96596	-4.03519	-3.82709	-3.88307	-3.97993	-3.92844	-3.80051	-4.05284	-3.78804	-3.99023	0.137504	0.214743	0.371446	0.494949	0.350709	1
	hsa-mir-92a-1	3p	attgcacttgtcccggcctgt	-3.32277	-3.52367	-3.53088	-3.60277	-3.48409	-3.5813	-3.64496	-3.5845	-3.46976	-3.69366	-3.36567	-3.63236	0.218908	0.214394	0.443599	0.282067	0.275501	1
	hsa-FPCMpre4	5p	ctccatgtaaacgtacaa	-5.05672	-4.73889	-4.936	-4.646	-4.89298	-4.89049	-4.70062	-4.37813	-4.95887	-4.66847	-5.2694	-5.10787	-0.703455	0.214246	0.640119	0.311449	0.708049	1
	hsa-mir-339	5p	tccctgtcctccaggagctcacg	-3.90716	-3.91653	-3.79507	-3.98943	-3.83349	-3.94465	-4.01676	-3.95886	-3.6518	-4.05451	-3.85345	-4.02469	0.00661739	0.214092	0.242265	0.982603	0.487826	1
	hsa-mir-4454	5p	atccgagtcacggcacc	-4.88875	-4.82811	-4.936	-4.88152	-5.0336	-5.05186	-4.87671	-4.88269	-5.21068	-5.01297	-4.93165	-5.02072	0.216102	0.213246	0.0698863	0.442103	0.122561	1
	hsa-mir-31	5p	aggcaagatgctggcatagctg	-2.54876	-2.47851	-2.63226	-2.57007	-2.5223	-2.59405	-2.46473	-2.40891	-2.17864	-2.67672	-2.56183	-2.73313	-0.593736	0.213045	0.197515	0.132337	0.614791	1
	hsa-mir-1307	5p	tcgaccggacctcgaccggc	-4.61739	-4.69189	-4.65345	-4.76758	-4.51975	-4.55355	-4.57848	-4.62636	-4.34821	-4.86575	-4.7217	-4.68191	-0.369497	0.209701	0.200812	0.249212	0.82333	1
	hsa-mir-3065	5p	tcaacaaaatcactgatgctggagt	-5.16587	-5.22226	-5.17008	-5.21877	-5.3098	-5.3115	-5.17774	-5.4315	-5.31542	-5.22478	-5.42067	-5.21702	0.24517	0.208263	0.26421	0.233783	0.0567508	1
	hsa-mir-181a-1	5p	gaacattcaacgctgtcggtgagt	-4.75569	-4.73273	-4.936	-4.78115	-4.71998	-5.07414	-4.80502	-4.95438	-5.24287	-4.74354	-4.76746	-5.21702	0.358222	0.20786	0.59175	0.274184	0.232197	1
	hsa-mir-30c-1	5p	tgtaaacatcctacactctcagctgt	-5.05672	-4.9712	-4.83909	-4.97843	-4.95229	-4.82141	-4.95589	-4.85525	-4.89441	-5.05284	-5.00849	-5.10787	-0.131932	0.207006	0.249677	0.499848	0.770006	1
	hsa-mir-21	3p	caacaccagtcgatgggc	-5.06896	-4.92123	-5.23703	-5.08913	-5.18486	-5.05186	-5.32165	-5.13047	-5.31542	-5.09675	-5.32376	-5.10787	0.33947	0.206382	0.442607	0.188112	0.261964	1
	hsa-mir-183	5p	ctggtagaattcactg	-5.06896	-5.20378	-5.06093	-5.16552	-5.26405	-5.03067	-4.96947	-5.02693	-5.87969	-5.10609	-5.24458	-5.28397	0.34053	0.206257	0.232671	0.603078	0.362553	1
	hsa-mir-210	5p	ctgtgcgtgtgacagcggctga	-4.03668	-4.36127	-4.15784	-4.25008	-4.17769	-4.2701	-4.16892	-4.28776	-3.73356	-4.43238	-4.16139	-4.26278	-0.323886	0.206131	0.46335	0.571145	0.93914	1
	hsa-mir-28	5p	aaggagctcacagtctattga	-4.95027	-4.86798	-5.17008	-4.9084	-5.0336	-5.09762	-4.82433	-4.87335	-4.81274	-5.03645	-4.79228	-5.46006	-0.443134	0.205949	0.674846	0.215827	0.837511	1
	hsa-mir-221	3p	agctacattgtctgctgggtttc	-1.73497	-2.0618	-1.91158	-2.06438	-1.97037	-2.06771	-1.98541	-2.0209	-1.69447	-2.06894	-1.81262	-2.12706	-0.00582704	0.205837	0.499931	0.986495	0.695047	1
	hsa-mir-17	5p	tcaaagtgcttacagtgcaggtag	-4.257	-4.26592	-4.08576	-4.26874	-4.1501	-4.22904	-4.25161	-4.30241	-3.90349	-4.33427	-4.30673	-4.26278	-0.123031	0.202675	0.229717	0.741225	0.79434	1
	hsa-FPCMpre3	5p	cagtcagtcagtcagtcagtcag	-1.51894	-1.75527	-1.69393	-1.54858	-1.51724	-1.64946	-1.73801	-1.72993	-1.19982	-1.77125	-1.80317	-1.68766	-0.259283	0.201973	0.304541	0.642284	0.99293	1
	hsa-mir-185	5p	tggagagaaaggcagttcc	-5.312	-5.09263	-4.97378	-5.21877	-5.10268	-4.71942	-5.17774	-5.11408	-5.05578	-5.38863	-5.2211	-5.06212	-0.0239252	0.201662	0.51405	0.929489	0.719842	1
	hsa-mir-20a	5p	taaagtgcttatagtgcaggtag	-2.78058	-2.90556	-2.90695	-2.95508	-2.8408	-2.9438	-2.81134	-2.87067	-2.56309	-2.97983	-2.88348	-3.01994	-0.306156	0.199644	0.172333	0.348787	0.905404	1
	hsa-FPCMpre5	5p	ttgcagataactggtacaag	-2.18552	-2.26745	-2.34336	-2.15182	-2.24158	-2.37293	-2.28491	-2.33676	-2.13796	-2.2339	-2.43648	-2.41562	-0.0285735	0.199347	0.294652	0.878795	0.540593	1
	hsa-mir-182	5p	tttggcaatggtagaactcacactgg	-3.25073	-3.19589	-3.10296	-3.20065	-3.21347	-3.15976	-3.28966	-3.30664	-3.62281	-3.27608	-3.30092	-3.26071	0.401839	0.198409	0.148137	0.164766	0.0606646	1
	hsa-mir-222	3p	agctacatctggctactgggtctc	-2.15327	-2.1507	-2.38884	-2.24086	-2.17381	-2.31336	-2.20568	-2.16229	-2.08964	-2.32455	-2.22062	-2.43271	-0.197838	0.196515	0.39853	0.435175	0.933692	1
	hsa-FPCMpre3	5p	agtcagtcagtcagtcagtcag	-3.33864	-3.52594	-3.51825	-3.32716	-3.32955	-3.48897	-3.56279	-3.54285	-3.02115	-3.54044	-3.60003	-3.52682	-0.217156	0.196147	0.257614	0.686059	0.966369	1
	hsa-mir-26a-1	5p	tcaagtaatccaggataggc	-5.38258	-5.32872	-4.97378	-5.35005	-5.38898	-5.27371	-5.12536	-5.36935	-6.35681	-5.26369	-5.24458	-5.46006	0.591505	0.195395	0.561872	0.414426	0.316345	1
	hsa-mir-29a	5p	actgatttcttttggtgttcagagt	-4.26472	-4.00996	-4.05614	-4.04902	-4.06539	-4.18263	-4.0638	-3.901	-3.86405	-4.14663	-4.15743	-4.30624	-0.470009	0.193066	0.384848	0.172135	0.735909	1
	hsa-mir-1307	5p	tcgaccggacctcgaccggctcg	-4.70994	-4.71476	-4.7599	-4.78115	-4.58735	-4.68079	-4.80502	-4.57696	-4.25301	-4.88803	-4.79228	-4.78336	-0.524768	0.192813	0.0912349	0.371022	0.660852	1
	hsa-mir-26a-1	5p	agtaatccaggataggct	-4.17686	-4.09544	-3.89791	-3.9244	-4.13694	-4.03692	-4.00165	-4.1288	-4.60093	-3.98925	-4.35684	-4.10308	0.349961	0.192735	0.535919	0.423735	0.312266	1
	hsa-mir-30e	5p	gtaaacatccttgactggaagctgt	-4.55612	-4.48362	-4.56802	-4.54307	-4.5828	-4.50163	-4.48777	-4.51606	-4.60093	-4.63212	-4.57043	-4.68191	-0.00229698	0.19134	0.093848	0.9827	0.291706	1
	hsa-mir-186	5p	caaagaattctccttt	-4.8277	-4.71476	-4.53806	-5.04902	-4.76574	-4.6047	-4.91755	-5.08305	-5.51171	-4.79112	-4.9947	-4.57076	0.666778	0.190946	0.573325	0.0971097	0.107516	1
	hsa-mir-320a	5p	aaagctgggttgagagggc	-4.94093	-5.06547	-4.81106	-4.97843	-4.93161	-5.12244	-4.91148	-4.8642	-5.24287	-4.90552	-4.96837	-5.21702	0.143017	0.18932	0.492884	0.661705	0.464057	1
	hsa-mir-92b	3p	tattgcactcgtcccgg	-4.5756	-4.6202	-4.61724	-4.63601	-4.56944	-4.55355	-4.6417	-4.67038	-5.03459	-4.57572	-4.82775	-4.68191	0.336073	0.188628	0.33937	0.294158	0.107145	1
	hsa-mir-24-1	3p	tggctcagttcagcaggaacag	-2.53107	-2.55529	-2.67473	-2.68254	-2.60862	-2.72185	-2.50517	-2.50639	-2.32905	-2.68963	-2.56768	-2.77544	-0.380898	0.188198	0.298449	0.135634	0.75924	1
	hsa-mir-93	5p	caaagtgctgttcgtgcaggtag	-2.80279	-3.03278	-2.89592	-3.07534	-2.95356	-3.00497	-2.92489	-3.00063	-2.71415	-3.07556	-2.87279	-3.0548	-0.0730239	0.188197	0.384445	0.792935	0.743952	1
	hsa-mir-29a	3p	ctagcaccatctgaaatcggt	-3.76607	-3.46705	-3.57901	-3.77772	-3.58598	-3.55286	-3.73659	-3.71102	-3.91276	-3.7247	-3.75713	-3.60122	0.343475	0.187735	0.428475	0.172152	0.253817	1
	hsa-let-7a-2	5p	tgaggtagtaggttgtatagttta	-4.88875	-4.91189	-4.97378	-4.84013	-4.94183	-5.07414	-4.82929	-5.05408	-4.8383	-4.82436	-5.15743	-5.06212	-0.0413252	0.186846	0.462887	0.838404	0.598794	1
	hsa-mir-106b	5p	taaagtgctgacagtgcagatagt	-4.47949	-4.56695	-4.61724	-4.52742	-4.60603	-4.49556	-4.59562	-4.56772	-4.45918	-4.54874	-4.68031	-4.70039	-0.0320921	0.184515	0.229985	0.824339	0.519631	1
	hsa-mir-107	5p	agcagcattgtacagggctatca	-3.62985	-4.06416	-3.88164	-4.08495	-3.90611	-3.9874	-3.93122	-3.90496	-3.50494	-4.04293	-3.74246	-4.05352	-0.197226	0.18295	0.618011	0.697166	0.976414	1
	hsa-let-7a-3	5p	gtgaggtagtaggttgtatagt	-4.68361	-4.80584	-4.67275	-4.74799	-4.73257	-4.6205	-4.75177	-4.77459	-4.71336	-4.92999	-4.63653	-4.858	0.0577663	0.182365	0.440651	0.619634	0.385462	1
	hsa-mir-17	5p	tcaaagtgcttacagtgcaggtagt	-4.54114	-4.59276	-4.47111	-4.694	-4.53569	-4.64532	-4.65486	-4.61094	-4.30373	-4.62272	-4.64252	-4.59972	-0.027602	0.180868	0.121215	0.926656	0.581776	1
	hsa-mir-7-1	5p	tggaagactagtgattttgttg	-4.72654	-4.82056	-4.67275	-4.94703	-4.81689	-4.68079	-4.81457	-4.67038	-4.44832	-4.87675	-4.68694	-4.91599	-0.246023	0.180797	0.366208	0.47436	0.958372	1
	hsa-mir-1180	5p	tttccggctcgcgtgggtgt	-4.47631	-4.39647	-4.61724	-4.50495	-4.512	-4.4664	-4.58696	-4.52014	-4.5243	-4.70439	-4.47455	-4.57076	0.102841	0.180703	0.40367	0.548632	0.421928	1
	hsa-mir-27a	3p	ttcacagtggctaagtt	-4.37498	-4.3561	-4.53806	-4.53128	-4.41279	-4.50779	-4.44247	-4.48475	-4.37004	-4.42054	-4.52213	-4.585	0.0213501	0.179979	0.316875	0.896722	0.516163	1
	hsa-mir-16-1	5p	tagcagcacgtaaatat	-4.05432	-4.09827	-4.1891	-4.29046	-4.18306	-4.4444	-4.08128	-4.36935	-4.65784	-4.12737	-4.24943	-4.22327	0.444856	0.179889	0.188401	0.261533	0.114184	1
	hsa-mir-4454	5p	tccgagtcacggcac	-3.74438	-3.7177	-3.83333	-3.78951	-3.61666	-3.77083	-3.76492	-3.82446	-3.92545	-3.77015	-3.93519	-3.84727	0.154983	0.179139	0.226781	0.284169	0.145836	1
	hsa-mir-378a	3p	actggacttggagtcagaagg	-3.61608	-3.5248	-3.61724	-3.58486	-3.56291	-3.60315	-3.52428	-3.55912	-3.56652	-3.63722	-3.68494	-3.69105	-0.0865843	0.177817	0.0900484	0.365611	0.583293	1
	hsa-FPCMpre3	5p	agtcagtcagtcagtcag	-4.57163	-4.80584	-4.936	-4.66142	-4.56944	-4.62861	-4.92996	-5.00138	-4.38368	-4.89961	-4.96837	-4.70039	0.00118857	0.177699	0.56152	0.998288	0.777501	1
	hsa-mir-221	3p	agctacattgtctgctgggttt	-2.18625	-2.51669	-2.35138	-2.53851	-2.38806	-2.46448	-2.46518	-2.4977	-2.05719	-2.5638	-2.24093	-2.50125	-0.0266414	0.175642	0.574495	0.950346	0.783226	1
	hsa-mir-424	5p	cagcagcaattcatgttttgaa	-3.68514	-3.35713	-3.61206	-3.56892	-3.50099	-3.58648	-3.37946	-3.09674	-3.31188	-3.55586	-3.62133	-3.72566	-0.944241	0.173654	0.510924	0.0937304	0.483155	1
	hsa-mir-92b	3p	tattgcactcgtcccggc	-4.21683	-4.20197	-4.21584	-4.18956	-4.20146	-4.23895	-4.24118	-4.29993	-4.45918	-4.26099	-4.41707	-4.20478	0.244709	0.173457	0.322233	0.201579	0.057194	1
	hsa-mir-130b	3p	cagtgcaatgatgaaagggca	-4.37498	-4.34344	-4.36196	-4.41614	-4.29323	-4.40841	-4.31702	-4.34132	-4.39302	-4.497	-4.36952	-4.46006	-0.0225213	0.17218	0.15633	0.719462	0.271551	1
	hsa-mir-151a	5p	tcgaggagctcacagtctag	-3.97956	-3.61738	-3.66107	-3.97627	-3.73513	-3.58204	-3.88175	-3.91097	-4.35249	-3.86251	-3.97351	-3.66767	0.493866	0.171856	0.603973	0.200653	0.258421	1
	hsa-mir-17	3p	actgcagtgaaggcacttgtag	-5.312	-5.4079	-5.11209	-5.5391	-5.38898	-5.35289	-5.62268	-5.08305	-4.89441	-5.46781	-5.54561	-5.06212	-0.194761	0.170505	0.669545	0.766719	0.990062	1
	hsa-mir-15b	5p	acatcatggtttaca	-5.2513	-4.88502	-4.78473	-4.8481	-5.20335	-4.80882	-4.81457	-4.76011	-6.05578	-4.81945	-5.32376	-5.02072	0.419865	0.170081	0.711646	0.640449	0.542434	1
	hsa-mir-31	5p	ggcaagatgctggcatagctgt	-5.19805	-5.30523	-5.17008	-5.4044	-5.36096	-5.12244	-5.42639	-5.1475	-5.24287	-5.30645	-5.24458	-5.36315	0.104215	0.16875	0.21065	0.63849	0.311988	1
	hsa-mir-3613	3p	acaaaaaaaaaagcccaaccct	-5.29081	-5.20378	-4.86905	-5.4044	-5.11792	-5.20676	-5.18902	-5.24441	-5.51171	-5.15606	-5.08488	-5.36315	0.360028	0.168524	0.632946	0.302993	0.409328	1
	hsa-let-7d	5p	agaggtagtaggttgcatagt	-3.93725	-4.03498	-3.99814	-4.01939	-4.00637	-4.10004	-4.01446	-4.00762	-3.95369	-4.17667	-3.992	-4.04093	0.00413324	0.167734	0.289829	0.961107	0.372709	1
	hsa-mir-671	3p	tccggttctcagggctccacct	-4.64924	-4.6975	-4.7599	-4.65108	-4.739	-4.71942	-4.68963	-4.78957	-4.8383	-4.77321	-4.71452	-4.858	0.149417	0.167653	0.208472	0.270545	0.135302	1
	hsa-mir-9-1	5p	tctttggttatctagctgtatga	-2.90029	-3.00147	-3.02439	-3.00335	-3.03449	-3.08012	-2.95204	-2.99277	-2.82063	-3.04572	-2.98957	-3.12964	-0.131284	0.167455	0.226972	0.456374	0.825842	1
	hsa-mir-106b	3p	ccgcactgtgggtacttgctgc	-4.01643	-4.18605	-4.32498	-4.22256	-4.2367	-4.23231	-4.18561	-4.1222	-4.07578	-4.2464	-4.00154	-4.51805	-0.116757	0.167298	0.676065	0.653842	0.897239	1
	hsa-mir-16-1	5p	cacgtaaatattggcg	-5.18166	-5.03992	-5.17008	-5.1181	-5.24286	-5.4498	-5.1156	-5.04029	-5.65784	-5.14559	-5.32376	-5.15903	0.276712	0.166139	0.344137	0.547881	0.320355	1
	hsa-mir-744	5p	tgcggggctagggctaacagca	-3.96957	-3.97439	-3.9621	-4.16054	-3.93465	-3.94977	-4.09029	-3.81064	-3.66573	-4.15818	-3.94962	-4.03273	-0.297582	0.1647	0.326153	0.459751	0.825694	1
	hsa-mir-186	5p	aattctccttttgggctt	-5.15063	-5.02769	-4.86905	-4.83231	-5.16714	-4.99116	-5.12536	-5.16523	-5.65784	-5.06987	-5.29573	-4.91599	0.499222	0.164545	0.602013	0.215716	0.196545	1
	hsa-mir-590	3p	taattttatgtataagctag	-5.1359	-5.07884	-5.11209	-5.13334	-4.99687	-5.09762	-4.94273	-5.02693	-5.31542	-4.97645	-5.2211	-5.36315	-0.032564	0.164311	0.562567	0.913626	0.690001	1
	hsa-mir-320a	5p	aaaagctgggttgagagggcgaaaa	-4.60019	-4.5628	-4.52382	-4.54707	-4.25972	-4.69013	-4.51113	-4.38708	-4.10154	-4.79112	-4.51308	-4.61496	-0.694411	0.163341	0.443659	0.196345	0.467582	1
	hsa-mir-16-1	5p	tagcagcacgtaaatattgg	-4.08155	-4.03376	-4.06093	-4.28383	-3.97736	-4.08105	-4.02924	-3.99521	-3.88114	-4.18451	-4.03003	-4.19289	-0.230885	0.16259	0.280324	0.173503	0.900842	1
	hsa-mir-103a-1	5p	agcagcattgtacagggctatg	-3.16556	-3.36127	-3.3807	-3.43623	-3.30334	-3.41487	-3.28096	-3.28323	-3.03542	-3.4184	-3.19926	-3.52054	-0.2666	0.162256	0.550402	0.393963	0.899315	1
	hsa-mir-584	5p	ttatggtttgcctgggactg	-4.55995	-4.52708	-4.69296	-4.60277	-4.50438	-4.49556	-4.72348	-4.70659	-4.76575	-4.64174	-4.7217	-4.64714	0.273245	0.162209	0.270396	0.0991984	0.155	1
	hsa-mir-361	3p	tcccccaggtgtgattctgatttg	-4.70994	-4.95052	-4.97378	-5.10337	-4.99687	-4.80882	-4.9363	-5.02693	-4.80051	-5.29172	-4.90879	-4.66418	0.0946115	0.162114	0.729532	0.708353	0.638774	1
	hsa-mir-92b	5p	agggacgggacgcggtgcagtgttgt	-5.4669	-5.26177	-4.86905	-5.43437	-5.13371	-4.92153	-5.53836	-4.92219	-5.07806	-5.62272	-5.2211	-4.98294	-0.0464112	0.161205	0.780567	0.942112	0.900364	1
	hsa-mir-15b	5p	tagcagcacatcatggttta	-4.94093	-5.16901	-4.73642	-5.27946	-4.85751	-4.93792	-5.27745	-5.06832	-4.60862	-5.09675	-4.9947	-4.98294	0.0795668	0.16055	0.610567	0.886316	0.733972	1
	hsa-mir-532	3p	cctcccacacccaaggcttgca	-4.86484	-4.77781	-4.73642	-4.86449	-4.8092	-4.75083	-4.77317	-4.56317	-4.8383	-4.85503	-4.64252	-5.10787	-0.169885	0.159478	0.636708	0.512891	0.967486	1
	hsa-mir-210	5p	ctgtgcgtgtgacagcggct	-4.70994	-4.6755	-4.55278	-4.65108	-4.68426	-4.6205	-4.73138	-4.62116	-4.82533	-4.81945	-4.60222	-4.7399	0.168018	0.157543	0.405179	0.354169	0.26813	1
	hsa-mir-221	3p	agctacattgtctgctgggt	-3.52031	-3.6346	-3.65724	-3.71009	-3.63617	-3.65828	-3.66603	-3.70408	-3.5167	-3.70701	-3.56586	-3.76109	0.0557019	0.156544	0.367497	0.7456	0.424189	1
	hsa-mir-106b	3p	ccgcactgtgggtacttgctg	-3.98669	-4.16735	-4.14012	-4.21877	-4.22862	-4.25598	-4.21251	-4.1475	-4.14462	-4.20182	-3.98266	-4.32972	0.149176	0.1554	0.570093	0.340945	0.372285	1
	hsa-let-7f-1	5p	tgaggtagtagattgtatag	-4.90546	-5.28296	-5.23703	-5.04902	-5.11792	-5.12244	-5.13534	-5.46626	-5.35681	-5.11563	-5.42067	-5.10787	0.335733	0.154549	0.667599	0.31433	0.420581	1
	hsa-mir-125a	5p	tccctgagaccctttaacctg	-4.96957	-5.24157	-5.17008	-5.37637	-5.07371	-5.01047	-5.44659	-5.34132	-5.31542	-5.35387	-5.13812	-5.10787	0.425492	0.154494	0.552019	0.0791553	0.18662	1
	hsa-mir-454	3p	agtgcaatattgcttatagggtt	-4.90546	-5.28296	-5.41312	-5.27946	-5.10268	-5.12244	-5.06124	-5.09829	-5.24287	-5.35387	-5.10191	-5.36315	-0.165147	0.15368	0.704843	0.714269	0.986383	1
	hsa-mir-29a	3p	ctagcaccatctgaaatcggttat	-4.21335	-3.97439	-4.13436	-4.16887	-4.1226	-4.10738	-4.06638	-4.0309	-4.07806	-4.12146	-4.27974	-4.13784	-0.11925	0.153378	0.454328	0.560791	0.89131	1
	hsa-mir-186	5p	aaagaattctccttttgggcttt	-4.84217	-4.76444	-4.65345	-4.80964	-4.739	-4.82141	-4.77758	-4.76011	-4.66661	-4.84456	-4.71452	-4.91599	-0.0437255	0.152126	0.423756	0.790675	0.708226	1
	hsa-mir-339	3p	tgagcgcctcgacgacagagccg	-4.90546	-4.77107	-4.73642	-4.86449	-4.84907	-4.93792	-5.02845	-4.65895	-4.64924	-5.03645	-4.75949	-4.83167	-0.0603251	0.151895	0.511784	0.864001	0.799432	1
	hsa-mir-29a	3p	tagcaccatctgaaatcggtta	-1.91129	-1.80825	-1.89306	-1.95428	-1.86567	-1.91474	-1.81827	-1.74644	-1.53045	-1.94147	-1.89599	-1.98807	-0.487582	0.150773	0.163872	0.174797	0.520909	1
	hsa-mir-942	5p	tcttctctgttttggccatgtg	-4.95981	-4.7916	-4.7599	-4.80964	-4.86611	-4.87577	-4.88232	-4.67621	-4.77703	-4.91758	-4.92007	-4.88603	-0.144423	0.150405	0.372	0.532983	0.938211	1
	hsa-mir-99b	5p	cgtagaaccgaccttgcg	-5.43693	-5.05251	-4.78473	-4.77431	-5.1501	-4.99116	-4.96263	-4.90199	-5.75475	-5.02066	-5.10191	-5.36315	0.232754	0.149868	0.764545	0.749605	0.707792	1
	hsa-mir-19a	3p	ttgtgcaaatctatgcaaaactgat	-5.21509	-5.16901	-5.23703	-5.25827	-5.28632	-5.87577	-5.40708	-5.26669	-4.92545	-5.22478	-5.24458	-5.36315	-0.0169597	0.149759	0.241047	0.964104	0.676424	1
	hsa-let-7d	5p	agaggtagtaggttgcatagttt	-4.17686	-4.45365	-4.22279	-4.45016	-4.4445	-4.43907	-4.33744	-4.45908	-4.26339	-4.52829	-4.13624	-4.39936	0.146646	0.149247	0.652744	0.545038	0.538252	1
	hsa-mir-877	5p	gtagaggagatggcgcagg	-5.1359	-5.02769	-4.936	-5.14913	-5.13371	-5.07414	-5.21251	-5.01396	-5.07806	-5.11563	-5.08488	-5.10787	0.14555	0.148076	0.351214	0.452782	0.360362	1
	hsa-mir-584	5p	ttatggtttgcctgggactga	-3.20445	-3.21496	-3.43999	-3.21072	-3.11606	-3.30212	-3.17919	-3.28969	-3.15242	-3.33845	-3.38893	-3.33948	-0.200507	0.147201	0.464856	0.429611	0.956357	1
	hsa-mir-191	5p	aacggaatcccaaaagcagc	-5.2513	-5.16901	-4.90123	-5.4044	-5.28632	-5.23895	-5.46778	-5.26669	-5.35681	-5.0876	-5.15743	-5.28397	0.44611	0.147194	0.604616	0.12016	0.261555	1
	hsa-mir-320a	5p	aaagctgggttgagagggcgaa	-4.46381	-4.49408	-4.56802	-4.41318	-4.36096	-4.59701	-4.50636	-4.45202	-4.20147	-4.77762	-4.53606	-4.41866	-0.3244	0.14653	0.587507	0.323086	0.756913	1
	hsa-mir-2110	5p	ttggggaaacggccgctgagtgag	-5.2513	-5.09263	-4.73642	-5.20028	-5.10268	-4.95495	-5.07861	-4.95438	-5.21068	-5.21254	-4.8564	-5.21702	0.117817	0.145989	0.74205	0.769547	0.736198	1
	hsa-mir-221	3p	agctacattgtctgctgggtttca	-2.91781	-3.29933	-3.08169	-3.25765	-3.14479	-3.27771	-3.13302	-3.2052	-2.77623	-3.24928	-2.97546	-3.27964	-0.152022	0.145949	0.665506	0.740335	0.980483	1
	hsa-mir-2682	5p	ggcagtgactgttcagacgtcc	-5.01097	-4.85971	-4.83909	-4.9084	-5.11792	-5.05186	-4.94273	-5.00138	-5.05578	-4.97645	-5.02273	-4.91599	0.199628	0.145856	0.348514	0.216071	0.262573	1
	hsa-mir-92b	3p	tattgcactcgtccc	-4.96957	-4.85159	-5.31621	-4.80234	-4.92162	-5.03067	-5.0528	-5.24441	-5.24287	-5.00542	-5.17763	-5.15903	0.265886	0.145392	0.683933	0.449768	0.548296	1
	hsa-mir-320a	5p	aaagctgggttgagagggcgaaa	-4.48917	-4.55056	-4.51003	-4.50861	-4.38323	-4.63689	-4.48551	-4.48854	-4.27763	-4.6549	-4.58077	-4.51805	-0.257084	0.144904	0.222199	0.288433	0.784509	1
	hsa-mir-421	5p	atcaacagacattaattgggcg	-4.72093	-4.73889	-4.7599	-4.7881	-4.67858	-4.76182	-4.70062	-4.71293	-4.62442	-4.86036	-4.729	-4.83167	-0.1497	0.143159	0.229656	0.147895	0.933818	1
	hsa-FPCMpre4	5p	acctccatgtaaacgtacaa	-4.70454	-4.46341	-4.52382	-4.42213	-4.55224	-4.7401	-4.55132	-4.26441	-4.61645	-4.39963	-4.82775	-4.66418	-0.220478	0.142164	0.673788	0.547457	0.929969	1
	hsa-mir-19b-1	3p	tgtgcaaatccatgcaaaactg	-3.58649	-3.7358	-3.92176	-3.85786	-3.93465	-4.14877	-3.69766	-3.65614	-3.45155	-3.87232	-3.58445	-3.98657	-0.400328	0.141837	0.689336	0.304528	0.763647	1
	hsa-mir-101-2	5p	tacagtactgtgataactgaagaa	-4.88063	-4.85971	-5.01518	-4.80964	-4.77975	-5.12244	-4.80977	-4.83787	-5.03459	-4.93633	-5.06849	-4.94817	-0.057866	0.140639	0.365984	0.791849	0.760684	1
	hsa-mir-378a	5p	ctcctgactccaggtcctgtgt	-4.22209	-4.19838	-4.07069	-4.24204	-4.20905	-4.30757	-4.20533	-4.17623	-4.24287	-4.22602	-4.14383	-4.31393	0.0972192	0.137422	0.398585	0.453932	0.377166	1
	hsa-mir-18a	5p	taaggtgcatctagtgcagatagt	-4.18814	-4.13374	-4.26699	-4.21877	-4.20146	-4.18854	-4.13132	-4.08155	-4.14197	-4.27608	-4.21882	-4.28397	-0.196776	0.135692	0.242648	0.170611	0.89208	1
	hsa-mir-192	5p	ctgacctatgaattgacagcca	-4.88875	-4.89379	-4.97378	-4.80964	-4.91186	-4.97268	-4.80502	-4.98914	-4.77703	-4.79112	-4.9947	-5.15903	-0.152692	0.134714	0.619146	0.461529	0.993677	1
	hsa-mir-181b-2	5p	acattcattgctgtcggtgggttt	-4.85715	-4.99292	-4.86905	-5.06198	-4.97401	-4.84774	-4.83939	-4.92219	-4.72334	-4.93633	-4.90879	-5.06212	-0.196924	0.134444	0.383857	0.34461	0.907156	1
	hsa-mir-374b	5p	atataatacaacctgctaag	-4.78695	-5.12159	-4.97378	-5.10337	-4.80165	-4.92153	-5.07861	-5.11408	-5.07806	-5.09675	-5.13812	-4.83167	0.257791	0.131847	0.675791	0.312376	0.439879	1
	hsa-mir-16-2	3p	accaatattactgtgctgcttta	-4.61739	-4.66491	-4.63497	-4.694	-4.59195	-4.68079	-4.76881	-4.49236	-4.476	-4.79572	-4.60222	-4.70039	-0.14824	0.129746	0.39393	0.593297	0.997881	1
	hsa-mir-320a	5p	aagctgggttgagagggcga	-4.74379	-4.77107	-4.71415	-4.70543	-4.74553	-4.69968	-4.80977	-4.70035	-4.61645	-4.79112	-4.75949	-4.858	-0.081814	0.128762	0.165951	0.609736	0.750772	1
	hsa-mir-132	3p	taacagtctacagccatggtcg	-4.14764	-3.96804	-4.13436	-4.04142	-4.03745	-4.04539	-4.10135	-4.11731	-4.1367	-4.1983	-4.17763	-4.05352	0.0776551	0.128638	0.46324	0.607228	0.505871	1
	hsa-mir-196b	5p	taggtagtttcctgttgttgg	-4.0932	-4.13683	-4.05614	-4.2021	-4.19033	-4.18557	-4.09671	-4.28537	-4.17212	-4.22354	-4.05425	-4.18706	0.185943	0.12815	0.374314	0.240326	0.115765	1
	hsa-let-7i	5p	tgaggtagtagtttgtgctgttg	-4.79348	-5.20378	-5.11209	-4.8903	-5.26405	-5.39865	-4.91148	-5.18372	-4.87969	-5.10609	-5.02273	-5.15903	-0.108721	0.128031	0.686418	0.790753	0.960328	1
	hsa-let-7e	5p	tgaggtaggaggttgtatagttg	-4.69921	-5.06547	-4.83909	-4.81707	-5.04656	-5.07414	-4.665	-4.84647	-4.82533	-4.86575	-4.93165	-4.98294	-0.227406	0.126738	0.643741	0.514696	0.905337	1
	hsa-mir-26b	5p	ttcaagtaattcaggataggttgt	-5.05672	-5.13683	-5.31621	-5.16552	-5.10268	-5.23895	-5.16675	-5.18372	-5.01439	-5.0876	-5.13812	-5.46006	-0.117644	0.126373	0.699069	0.636397	0.960301	1
	hsa-mir-221	3p	agctacattgtctgctggg	-4.43984	-4.5628	-4.65345	-4.646	-4.56508	-4.58204	-4.58129	-4.63163	-4.24622	-4.56202	-4.50863	-4.76109	-0.16319	0.126118	0.586159	0.662244	0.970824	1
	hsa-mir-155	5p	ttaatgctaatcgtgataggggttt	-2.8455	-3.02193	-2.90123	-3.01856	-2.91042	-3.00517	-2.91994	-3.09782	-2.76463	-3.05309	-2.93071	-2.96037	0.0104816	0.126027	0.416319	0.969211	0.672738	1
	hsa-let-7d	5p	agaggtagtaggttgcatagtt	-2.74362	-2.86682	-2.80113	-2.87395	-2.86007	-2.86845	-2.85738	-2.85286	-2.80879	-2.93208	-2.79941	-2.85502	0.0791756	0.125648	0.328519	0.430152	0.323324	1
	hsa-mir-196a-2	5p	taggtagtttcatgttgttgggat	-4.75569	-4.61086	-4.63497	-4.79516	-4.739	-4.78469	-4.61045	-4.67621	-4.63253	-4.76884	-4.79228	-4.61496	-0.0652292	0.125395	0.462867	0.616818	0.794474	1
	hsa-mir-320a	5p	aaaagctgggttgagagggcgaaa	-3.59767	-3.68307	-3.61034	-3.6069	-3.48553	-3.69108	-3.61652	-3.49895	-3.27763	-3.75812	-3.62886	-3.6783	-0.465535	0.12515	0.283393	0.23229	0.492246	1
	hsa-mir-24-1	3p	tggctcagttcagcaggaacagg	-4.59599	-4.70893	-4.73642	-4.72924	-4.65126	-4.83437	-4.61959	-4.52841	-4.58596	-4.68606	-4.61336	-4.91599	-0.266083	0.125059	0.607294	0.12641	0.761436	1
	hsa-mir-320a	5p	aaaagctgggttgagagggcg	-3.95027	-3.97761	-3.97378	-3.98721	-3.9109	-4.04113	-4.01446	-4.0243	-3.93851	-4.13437	-3.87454	-4.06648	0.0563835	0.124833	0.534868	0.455182	0.325785	1
	hsa-mir-20a	5p	taaagtgcttatagtgcagg	-4.18978	-4.30523	-4.31621	-4.37367	-4.19959	-4.24909	-4.29752	-4.40556	-3.94688	-4.37968	-4.39948	-4.20478	-0.131762	0.124156	0.48599	0.740493	0.982252	1
	hsa-mir-421	5p	tcaacagacattaattgggcgc	-4.66854	-4.55868	-4.53806	-4.5593	-4.56944	-4.47783	-4.59562	-4.57232	-4.8383	-4.62896	-4.661	-4.64714	0.168843	0.123557	0.291002	0.459222	0.269027	1
	hsa-let-7g	5p	tgaggtagtagtttgtacagtt	-2.36095	-2.48694	-2.40484	-2.45936	-2.472	-2.47408	-2.42218	-2.49283	-2.34723	-2.52974	-2.42245	-2.47094	0.00727475	0.122599	0.305941	0.957565	0.543329	1
	hsa-mir-455	5p	tgtgcctttggactacatcgtg	-5.06896	-5.10687	-4.97378	-4.93704	-4.93161	-4.84774	-5.01293	-4.85525	-5.05578	-5.11563	-4.92007	-5.28397	-0.189095	0.122363	0.654111	0.368139	0.903129	1
	hsa-mir-378a	3p	actggacttggagtcaga	-5.35775	-5.4079	-5.11209	-5.30174	-5.24286	-5.50779	-5.53836	-5.50405	-4.9766	-5.22478	-5.45846	-5.36315	0.102757	0.121411	0.649334	0.832111	0.697565	1
	hsa-mir-423	3p	aagctcggtctgaggcccct	-5.12166	-5.32872	-5.31621	-5.5391	-5.26405	-5.3115	-5.49005	-5.31499	-5.87969	-5.35387	-5.29573	-5.28397	0.505746	0.120289	0.499623	0.200085	0.161276	1
	hsa-mir-365b	5p	gagggactttcaggggcagctgt	-5.19805	-5.10687	-5.53806	-5.18255	-5.28632	-5.39865	-5.27745	-5.20302	-5.51171	-5.62272	-5.02273	-5.36315	0.108204	0.119368	0.813203	0.774169	0.757001	1
	hsa-mir-182	5p	tttggcaatggtagaactca	-5.40891	-5.15262	-4.83909	-5.03643	-5.07371	-5.23895	-4.99066	-5.16523	-5.65784	-5.05284	-5.05269	-5.46006	0.271724	0.118933	0.809884	0.623999	0.652695	1
	hsa-mir-454	3p	agtgcaatattgcttatagggttt	-4.60019	-4.6346	-4.78473	-4.70543	-4.70774	-4.65392	-4.75177	-4.57232	-4.44832	-4.73946	-4.74398	-4.70039	-0.208835	0.118484	0.437627	0.482585	0.862475	1
	hsa-mir-103a-1	5p	agcagcattgtacagggctatgaa	-3.79217	-3.83194	-3.88484	-3.88853	-3.7826	-3.89199	-3.77361	-3.73926	-3.4084	-3.91031	-3.7957	-3.96521	-0.569977	0.117098	0.40904	0.230839	0.43092	1
	hsa-mir-21	5p	gtagcttatcagactgatgttgact	-4.43984	-4.35099	-4.32498	-4.48358	-4.43797	-4.42347	-4.59855	-4.47356	-4.69405	-4.41473	-4.41349	-4.44933	0.392959	0.116748	0.257276	0.0563439	0.0536288	1
	hsa-mir-4454	5p	ccgagtcacggcacca	-4.22033	-4.26177	-4.25175	-4.54707	-4.41895	-4.37062	-4.58983	-4.28299	-4.55747	-4.32014	-4.33848	-4.23604	0.414062	0.116117	0.22528	0.137671	0.0654437	1
	hsa-mir-27a	3p	ttcacagtggctaagttc	-3.87823	-3.86798	-3.98175	-4.03027	-3.79941	-3.94806	-3.96878	-3.94447	-3.85302	-3.98209	-3.98663	-3.9191	0.0289709	0.115471	0.290742	0.813302	0.481315	1
	hsa-mir-196a-1	5p	taggtagtttcatgttgttgg	-3.77734	-3.93465	-3.77713	-3.88239	-3.85496	-3.8491	-3.86789	-3.8715	-3.80293	-4.00392	-3.76585	-3.87743	0.0400121	0.114258	0.577484	0.778194	0.60352	1
	hsa-mir-30a	5p	taaacatcctcgactggaagct	-4.92283	-4.93078	-5.31621	-5.00071	-5.05993	-5.27371	-4.94926	-5.06832	-5.57866	-5.0876	-5.17763	-5.06212	0.279131	0.113891	0.729537	0.578593	0.571037	1
	hsa-mir-21	3p	acaccagtcgatgggctgtct	-3.98669	-3.99628	-4.01954	-4.02661	-4.11483	-4.09282	-4.01676	-4.14577	-4.29611	-3.95128	-4.12878	-4.07985	0.29538	0.113798	0.426824	0.198795	0.089891	1
	hsa-mir-548d-1	5p	caaaagtaattgtggtttttgc	-5.00024	-4.93078	-5.11209	-4.89925	-4.83268	-5.03067	-4.85499	-5.01396	-4.78861	-4.91151	-5.06849	-5.21702	-0.344352	0.111421	0.649409	0.209684	0.656202	1
	hsa-mir-135b	5p	tatggcttttcattcctatgtga	-3.81645	-3.65355	-3.76476	-3.72498	-3.65605	-3.7245	-3.64659	-3.55422	-3.53203	-3.75139	-3.82042	-3.8166	-0.469958	0.111251	0.409169	0.0534114	0.444468	1
	hsa-mir-28	3p	cactagattgtgagctcctggag	-4.88063	-4.90275	-5.23703	-4.92728	-5.0336	-5.23895	-4.96263	-5.05408	-4.99508	-5.11563	-4.89779	-5.15903	-0.00663336	0.110146	0.739074	0.982656	0.859504	1
	hsa-mir-21	3p	aacaccagtcgatgggctgtct	-3.64877	-3.67765	-3.63497	-3.65777	-3.7623	-3.69583	-3.66706	-3.78502	-3.93685	-3.6539	-3.74018	-3.71772	0.27975	0.109037	0.182673	0.207099	0.0726968	1
	hsa-mir-424	5p	cagcagcaattcatgtt	-4.97956	-4.7916	-4.81106	-4.88152	-4.8408	-4.93792	-4.81457	-4.71293	-5.07806	-4.90552	-4.96837	-4.858	0.0177579	0.108529	0.513561	0.95382	0.729652	1
	hsa-let-7d	3p	ctatacgacctgctgcctttct	-4.10924	-4.1127	-4.19563	-4.18082	-4.10118	-4.28843	-4.18222	-4.02825	-4.30373	-4.23864	-4.06528	-4.26278	0.0714855	0.108159	0.523019	0.733336	0.46855	1
	hsa-mir-671	5p	aggaagccctggaggggctggag	-5.04482	-4.93078	-5.17008	-4.91774	-4.96302	-4.84774	-4.94926	-4.92219	-4.68471	-5.30645	-5.10191	-4.88603	-0.572183	0.107861	0.744964	0.147878	0.527792	1
	hsa-mir-151a	5p	aggagctcacagtctagt	-4.76793	-4.72067	-4.55278	-4.57617	-4.84907	-4.65392	-4.65486	-4.81305	-5.24287	-4.64499	-5.08488	-4.46006	0.401776	0.107759	0.820347	0.33305	0.353864	1
	hsa-mir-23a	3p	atcacattgccaggga	-4.49908	-4.21108	-4.27481	-4.19668	-4.3074	-4.27371	-4.13232	-3.97141	-4.48758	-4.2438	-4.57557	-4.31393	-0.352761	0.107603	0.730248	0.506524	0.757231	1
	hsa-mir-222	3p	agctacatctggctactgg	-4.39031	-4.39086	-4.56802	-4.6311	-4.46817	-4.53334	-4.43035	-4.44164	-4.30373	-4.46999	-4.36313	-4.66418	-0.142414	0.107452	0.66925	0.480616	0.958687	1
	hsa-mir-155	5p	ttaatgctaatcgtgataggggtt	-2.11705	-2.21353	-2.18241	-2.20895	-2.19266	-2.20648	-2.20389	-2.34116	-2.39217	-2.22898	-2.22664	-2.20533	0.277913	0.107346	0.220107	0.111686	0.0674934	1
	hsa-mir-17	5p	caaagtgcttacagtgcagg	-3.7818	-3.76247	-3.56647	-3.88677	-3.60556	-3.56756	-3.81796	-3.89806	-3.39067	-3.86197	-3.8476	-3.5489	-0.00311896	0.107196	0.712202	0.994259	0.832903	1
	hsa-mir-2682	5p	caggcagtgactgttcagacgtc	-4.47949	-4.5426	-4.42411	-4.39865	-4.44122	-4.42347	-4.50874	-4.4699	-4.69405	-4.54353	-4.53137	-4.51805	0.159566	0.106527	0.287324	0.401734	0.236358	1
	hsa-mir-92b	3p	tattgcactcgtcccggcctcc	-2.05046	-2.07586	-2.24595	-2.03786	-2.0482	-2.12893	-2.06791	-2.13092	-2.40445	-2.12387	-2.20678	-2.18653	0.162482	0.105263	0.525112	0.563854	0.461357	1
	hsa-mir-4286	5p	accccactcctggtacca	-4.33887	-4.5158	-4.19563	-4.66668	-4.59195	-4.4664	-4.56741	-4.42487	-4.71336	-4.50167	-4.25434	-4.43887	0.395278	0.10503	0.706397	0.155085	0.300317	1
	hsa-mir-548am	5p	aaaagtaattgcggtttttgcc	-5.18166	-5.28296	-5.17008	-5.30174	-5.28632	-5.20676	-5.33744	-5.02693	-4.95887	-5.27748	-5.13812	-5.36315	-0.270044	0.104671	0.564937	0.471611	0.729869	1
	hsa-mir-196b	5p	taggtagtttcctgttgtt	-4.95981	-5.06547	-4.65345	-5.37637	-4.79422	-4.65392	-5.21251	-5.46626	-5.07806	-5.04457	-5.2211	-4.55697	0.562843	0.104563	0.849372	0.0996371	0.290491	1
	hsa-mir-30a	3p	ctttcagtcggatgtttgcag	-4.72093	-5.10687	-4.90123	-5.1181	-4.91186	-5.03067	-4.88232	-5.20302	-5.05578	-5.05284	-4.83709	-4.98294	0.27115	0.104523	0.732256	0.398729	0.509144	1
	hsa-mir-27a	3p	ttcacagtggctaagttccg	-2.9087	-2.75707	-3.0481	-2.88826	-2.8012	-2.94669	-2.81394	-2.83002	-2.71942	-2.91181	-2.97897	-2.96486	-0.308669	0.103104	0.634441	0.29909	0.734494	1
	hsa-let-7a-1	5p	tgaggtagtaggttgtatagtt	-1.33537	-1.54867	-1.40264	-1.47052	-1.48278	-1.44723	-1.47238	-1.51017	-1.32171	-1.57151	-1.42826	-1.42823	0.0134078	0.102799	0.585346	0.948536	0.735063	1
	hsa-mir-3176	5p	actggcctgggactaccggggg	-5.61303	-5.16901	-5.11209	-5.35005	-5.45113	-5.14877	-5.3886	-5.36935	-5.57866	-5.25033	-5.42067	-5.36315	0.287956	0.101895	0.801133	0.460414	0.607191	1
	hsa-mir-106b	5p	taaagtgctgacagtgcagatag	-5.10788	-5.22226	-5.53806	-5.27946	-5.20335	-5.65392	-5.35383	-5.11408	-4.87969	-5.35387	-5.06849	-5.585	-0.49118	0.101303	0.825768	0.40805	0.716847	1
	hsa-mir-92a-1	3p	tattgcacttgtcccggcctgtt	-2.55384	-2.61959	-2.69586	-2.66536	-2.57115	-2.6149	-2.66248	-2.71976	-2.74075	-2.7254	-2.63945	-2.64348	0.176937	0.101226	0.410128	0.16622	0.246436	1
	hsa-mir-25	3p	cattgcacttgtctcggtctga	-2.52834	-2.52758	-2.64245	-2.52903	-2.51551	-2.626	-2.49869	-2.5428	-2.48308	-2.58749	-2.5432	-2.70456	-0.142701	0.0997295	0.500881	0.26774	0.907285	1
	hsa-mir-128-1	5p	tcacagtgaaccggtctctttt	-4.0628	-4.25765	-4.37172	-4.27514	-4.26188	-4.32758	-4.29314	-4.34132	-4.08964	-4.3456	-4.09161	-4.39002	0.0242043	0.0984657	0.745689	0.93296	0.806406	1
	hsa-let-7i	5p	tgaggtagtagtttgtgctgt	-3.23011	-3.31799	-3.24359	-3.24403	-3.34028	-3.3284	-3.18065	-3.32849	-3.22041	-3.32542	-3.25582	-3.34445	-0.0488579	0.0977377	0.309095	0.714179	0.767802	1
	hsa-mir-140	3p	taccacagggtagaaccacggaca	-5.10788	-5.12159	-5.01518	-5.16552	-5.00877	-5.20676	-5.42639	-5.29017	-4.9766	-5.22478	-4.9947	-5.15903	0.291245	0.0976397	0.600318	0.37892	0.257751	1
	hsa-mir-30d	3p	tttcagtcagatgtttgctgc	-4.58364	-4.49408	-4.53806	-4.42516	-4.60603	-4.51404	-4.44043	-4.56772	-4.80051	-4.52087	-4.61336	-4.61496	0.1376	0.0973267	0.335167	0.607983	0.36233	1
	hsa-mir-361	3p	cccccaggtgtgattctgatttgc	-5.23281	-5.15262	-5.01518	-5.37637	-5.20335	-5.35289	-5.26366	-4.8642	-5.18072	-5.30645	-5.06849	-5.15903	-0.0731968	0.0972818	0.661333	0.837469	0.942106	1
	hsa-mir-92b	3p	tattgcactcgtcccggcc	-3.7563	-3.81461	-3.87216	-3.8449	-3.85243	-3.79418	-3.91208	-3.9749	-4.22648	-3.88575	-3.8564	-3.83423	0.402224	0.0972575	0.318398	0.134183	0.0895258	1
	hsa-mir-103a-1	5p	agcagcattgtacagggctat	-3.6267	-3.78258	-3.70983	-3.87979	-3.7685	-3.82141	-3.74597	-3.71614	-3.50494	-3.81702	-3.61449	-3.81908	-0.123799	0.0959875	0.623065	0.602923	0.961007	1
	hsa-mir-20a	5p	taaagtgcttatagtgcaggtagt	-3.07533	-3.15585	-3.15424	-3.18815	-3.07456	-3.16424	-3.04486	-3.11344	-2.90303	-3.18689	-3.19257	-3.13577	-0.282427	0.0948307	0.258192	0.216825	0.551803	1
	hsa-let-7i	3p	ctgcgcaagctactgccttgct	-4.34351	-4.18605	-4.32498	-4.55519	-4.31956	-4.21935	-4.42245	-4.14577	-4.06455	-4.44046	-4.10365	-4.43887	-0.185554	0.0938786	0.75174	0.581813	0.866933	1
	hsa-mir-17	3p	actgcagtgaaggcacttgtagc	-4.68361	-4.51211	-4.61724	-4.60737	-4.39189	-4.65392	-4.57568	-4.30489	-3.98759	-4.554	-4.55537	-4.83167	-1.06503	0.0936315	0.710825	0.198607	0.325637	1
	hsa-mir-92a-1	3p	tattgcacttgtcccggc	-4.51612	-4.35868	-4.7599	-4.55111	-4.43154	-4.49556	-4.3959	-4.42487	-4.51171	-4.54353	-4.61904	-4.59972	-0.261075	0.0932874	0.752639	0.483608	0.830818	1
	hsa-mir-328	5p	ctggccctctctgcccttccgt	-4.37498	-4.3993	-4.63497	-4.45992	-4.42836	-4.47208	-4.54609	-4.42487	-4.40257	-4.61655	-4.49125	-4.42865	-0.0277913	0.0930235	0.695329	0.907201	0.876809	1
	hsa-let-7c	5p	tgaggtagtaggttgtatggttt	-4.25319	-4.51211	-4.2593	-4.36831	-4.48229	-4.3891	-4.36913	-4.49623	-4.31149	-4.51357	-4.2374	-4.39936	0.110285	0.091992	0.738423	0.646926	0.660614	1
	hsa-mir-335	5p	tcaagagcaataacgaaaaatg	-4.87266	-4.85971	-5.01518	-4.94703	-5.04656	-5.12244	-4.79108	-4.92219	-4.80051	-4.82932	-5.02273	-5.02072	-0.196527	0.0916396	0.635885	0.300268	0.795325	1
	hsa-mir-374b	5p	atataatacaacctgctaagtg	-3.44897	-3.22339	-3.40558	-3.34094	-3.17769	-3.26867	-3.19943	-3.18942	-3.16091	-3.37897	-3.50686	-3.31704	-0.4999	0.0914258	0.664816	0.121977	0.48375	1
	hsa-mir-181a-2	3p	accactgaccgttgactgtacct	-4.60019	-4.74514	-4.63497	-4.8481	-4.76574	-4.69968	-4.82433	-5.06832	-5.31542	-4.76024	-4.62479	-4.71969	0.610288	0.0910873	0.523249	0.0911017	0.092654	1
	hsa-mir-19a	3p	ttgtgcaaatctatgcaaaac	-4.96957	-4.98193	-5.41312	-5.27946	-4.84907	-4.90573	-5.30641	-5.5912	-4.72334	-5.30645	-5.32376	-4.858	0.178598	0.0904942	0.854723	0.789355	0.760993	1
	hsa-let-7e	5p	tgaggtaggaggttgtatagtt	-2.91475	-3.15488	-3.00192	-3.09096	-3.06443	-3.03233	-3.06569	-3.10093	-2.89187	-3.15754	-2.99443	-3.043	-0.0100747	0.0903824	0.657529	0.965803	0.831188	1
	hsa-mir-532	5p	catgccttgagtgtaggacc	-5.18166	-5.22226	-5.41312	-5.58049	-5.3098	-5.09762	-5.14556	-5.31499	-5.51171	-4.9695	-5.38591	-5.585	0.112316	0.0903427	0.84827	0.708628	0.705907	1
	hsa-mir-320a	5p	aaagctgggttgagagggcga	-4.21335	-4.20924	-4.20226	-4.17225	-4.09378	-4.31947	-4.16028	-4.22947	-4.06234	-4.30795	-4.18388	-4.25594	-0.141789	0.090022	0.372688	0.356793	0.821628	1
	hsa-mir-30a	5p	gtaaacatcctcgactggaagct	-3.604	-3.61738	-3.60864	-3.59149	-3.6609	-3.71241	-3.67016	-3.71678	-3.98206	-3.62086	-3.66163	-3.66942	0.338796	0.089315	0.106071	0.205418	0.0962266	1
	hsa-mir-345	5p	gctgactcctagtccagggctc	-4.1273	-4.00192	-3.98987	-4.07399	-3.96193	-4.03483	-4.0099	-3.92427	-3.92224	-4.17225	-4.04653	-4.02072	-0.223392	0.088271	0.565879	0.182298	0.699158	1
	hsa-mir-23a	3p	atcacattgccagggatttccaa	-3.5467	-3.25135	-3.21791	-3.33154	-3.21386	-3.19332	-3.24428	-2.95072	-3.01597	-3.3532	-3.49253	-3.29053	-0.854937	0.0882023	0.759696	0.124015	0.43627	1
	hsa-mir-425	3p	atcgggaatgtcgtgtccgccc	-4.12166	-4.07884	-4.10669	-4.06462	-4.06402	-4.05404	-4.09671	-4.07415	-4.37454	-4.12244	-4.13436	-4.17002	0.16709	0.0877305	0.105225	0.498165	0.247105	1
	hsa-mir-584	5p	ttatggtttgcctgggactgagg	-4.89702	-4.7916	-4.7599	-4.89925	-4.96302	-4.90573	-4.89375	-4.82944	-5.40257	-4.8146	-4.92007	-4.83167	0.405356	0.0864567	0.500307	0.33857	0.234469	1
	hsa-mir-196a-1	5p	taggtagtttcatgttgt	-4.26667	-4.17745	-3.93239	-4.17909	-4.17947	-4.03483	-4.2235	-4.23581	-4.49349	-4.12836	-4.33848	-4.02072	0.357454	0.0817072	0.800031	0.22371	0.39642	1
	hsa-mir-130b	3p	agtgcaatgatgaaagggcat	-4.56381	-4.42262	-4.39193	-4.49413	-4.33208	-4.42347	-4.43235	-4.37813	-4.43773	-4.52087	-4.46242	-4.50581	-0.105054	0.0814934	0.565085	0.506556	0.958786	1
	hsa-mir-320a	5p	aaagctgggttgagagggcg	-4.89702	-5.05251	-4.86905	-5.03643	-5.00877	-4.80882	-5.02845	-5.02693	-4.99508	-5.04457	-4.96837	-4.91599	0.163033	0.0812074	0.62253	0.30714	0.427051	1
	hsa-mir-28	5p	aaggagctcacagtctattgag	-4.03899	-3.98849	-4.16392	-4.16219	-3.90516	-4.09044	-3.95858	-3.97724	-3.82278	-4.11854	-3.99606	-4.18706	-0.394018	0.0811361	0.655813	0.11349	0.495329	1
	hsa-mir-132	5p	accgtggctttcgattgttact	-4.5756	-4.50844	-4.58381	-4.5391	-4.60129	-4.52038	-4.62579	-4.63696	-4.81274	-4.64174	-4.55046	-4.585	0.268658	0.0804975	0.366213	0.14159	0.091265	1
	hsa-mir-1303	5p	ttttagagacggggtcttgctc	-4.96957	-5.03992	-5.71415	-5.10337	-4.96302	-5.03067	-5.12536	-5.34132	-5.65784	-5.3709	-5.24458	-5.21702	0.264853	0.080158	0.893665	0.665461	0.76047	1
	hsa-mir-450a-1	5p	ttttgcgatgtgttcctaatat	-4.20141	-3.90456	-3.96985	-4.06067	-4.06402	-3.97449	-3.87505	-3.76585	-4.12381	-4.00993	-4.15743	-4.01679	-0.269711	0.0797857	0.74655	0.498183	0.771544	1
	hsa-let-7d	3p	tatacgacctgctgcctttct	-5.00024	-5.18605	-5.31621	-5.20028	-4.99687	-5.20676	-5.14556	-5.02693	-5.21068	-5.14559	-5.24458	-5.21702	-0.0959129	0.077212	0.746461	0.731477	0.981831	1
	hsa-mir-99a	5p	cgtagatccgatcttgt	-5.33427	-5.24157	-5.01518	-5.58049	-5.28632	-5.3115	-5.29169	-5.36935	-5.87969	-5.0876	-5.49985	-5.10787	0.517575	0.0769417	0.843797	0.224634	0.289832	1
	hsa-mir-130b	3p	cagtgcaatgatgaaagggcat	-3.24362	-3.14057	-3.10723	-3.18238	-3.13339	-3.16905	-3.14206	-3.15859	-3.03812	-3.21837	-3.19321	-3.1836	-0.124309	0.0765468	0.491355	0.41328	0.875488	1
	hsa-mir-26b	5p	ttcaagtaattcaggataggtt	-2.20484	-2.26953	-2.27759	-2.26139	-2.26692	-2.29989	-2.2442	-2.29283	-2.28258	-2.29156	-2.26075	-2.30305	0.0506059	0.0763046	0.277938	0.463625	0.342781	1
	hsa-mir-378a	3p	actggacttggagtcagaaggc	-2.62114	-2.56012	-2.63988	-2.58341	-2.61194	-2.63839	-2.5715	-2.59033	-2.75345	-2.60901	-2.62225	-2.69309	0.0697119	0.0761587	0.387848	0.654386	0.408392	1
	hsa-mir-28	5p	aaggagctcacagtctattgagt	-4.2706	-4.20741	-4.209	-4.23219	-4.10719	-4.30757	-4.25961	-4.26898	-4.11626	-4.34071	-4.30119	-4.1483	-0.0328919	0.0761488	0.626116	0.812011	0.813707	1
	hsa-mir-32	5p	tattgcacattactaagt	-5.35775	-4.96074	-4.78473	-5.16552	-5.0336	-4.90573	-5.10605	-4.94338	-5.12636	-5.20064	-5.24458	-4.76109	0.0541791	0.0760727	0.888158	0.902816	0.884905	1
	hsa-mir-19a	3p	tgtgcaaatctatgcaaaactg	-4.50922	-4.5546	-4.97378	-4.6774	-4.88383	-5.1768	-4.62268	-4.56317	-4.38833	-4.75181	-4.55537	-4.83167	-0.427176	0.074759	0.854135	0.418129	0.73469	1
	hsa-mir-182	5p	tttggcaatggtagaactcacac	-3.66707	-3.75727	-3.64969	-3.7354	-3.64915	-3.61649	-3.78383	-3.90795	-3.98574	-3.69512	-3.81322	-3.66592	0.370738	0.07405	0.585618	0.0549293	0.0921829	1
	hsa-mir-708	5p	aaggagcttacaatctagctggg	-3.64642	-3.68526	-3.61034	-3.79874	-3.62856	-3.61411	-3.68174	-3.62952	-3.47944	-3.71423	-3.69232	-3.63561	-0.123165	0.0739741	0.354644	0.500686	0.840271	1
	hsa-mir-30a	3p	tttcagtcggatgtttgcagc	-3.83487	-3.84919	-3.92527	-3.93704	-3.83998	-3.86717	-3.88288	-3.9989	-4.1113	-3.91575	-3.87454	-3.9191	0.255122	0.0739236	0.36793	0.182319	0.126586	1
	hsa-mir-1268a	5p	cgggcgtggtggtggggg	-3.66559	-3.7502	-3.81378	-3.64048	-3.5994	-4.04754	-3.84816	-3.72854	-3.86405	-3.86197	-3.54464	-3.92224	0.149629	0.0733666	0.810905	0.309944	0.489715	1
	hsa-mir-128-1	5p	tcacagtgaaccggtctct	-4.89702	-4.92123	-5.11209	-5.01229	-4.90232	-4.97268	-4.92996	-4.96566	-5.24287	-5.10609	-5.03745	-4.88603	0.147649	0.0733296	0.742951	0.597914	0.582153	1
	hsa-mir-195	5p	tagcagcacagaaatattggca	-5.1359	-4.94054	-5.01518	-5.08913	-5.02101	-4.97268	-4.81942	-4.81305	-4.95887	-5.02848	-4.8766	-5.28397	-0.468115	0.0720532	0.821899	0.0899632	0.491181	1
	hsa-FPCMpre4	5p	tccatgtaaacgtacaa	-5.10788	-4.6809	-4.78473	-4.55111	-4.85751	-4.76182	-4.73942	-4.57232	-4.74403	-4.61655	-5.13812	-4.91599	-0.487918	0.0718637	0.878435	0.313961	0.674174	1
	hsa-let-7e	5p	tgaggtaggaggttgtatagt	-4.05073	-4.25357	-4.23703	-4.25416	-4.24079	-4.14337	-4.16784	-4.15451	-4.04718	-4.26369	-4.14383	-4.22961	-0.14096	0.0708862	0.694969	0.499177	0.871627	1
	hsa-let-7f-1	5p	tgaggtagtagattgtatagtt	-2.0891	-2.26131	-2.2202	-2.21213	-2.21311	-2.21323	-2.16445	-2.24944	-2.15457	-2.25875	-2.2158	-2.19165	-0.00165757	0.0707483	0.61243	0.991146	0.798485	1
	hsa-mir-17	5p	caaagtgcttacagtgc	-4.8277	-4.91189	-4.26699	-5.1181	-4.56508	-4.35289	-5.06984	-5.13047	-4.87969	-4.96266	-4.8766	-4.26278	0.561274	0.0706528	0.920456	0.212149	0.46472	1
	hsa-mir-92a-1	3p	tattgcacttgtcccggcctg	-2.55312	-2.30822	-2.4278	-2.29108	-2.33629	-2.285	-2.35761	-2.35835	-2.81798	-2.40774	-2.64312	-2.33328	0.171294	0.0703178	0.801198	0.664003	0.616462	1
	hsa-mir-590	3p	taattttatgtataagctagt	-3.34421	-3.39562	-3.4088	-3.42759	-3.32678	-3.30992	-3.28751	-3.39254	-3.22231	-3.34922	-3.54368	-3.35031	-0.208061	0.0700194	0.6803	0.234409	0.620028	1
	hsa-mir-221	3p	agctacattgtctgctgggtt	-2.93807	-3.00638	-3.0311	-3.07971	-3.03321	-3.02922	-3.01408	-3.01002	-2.93934	-3.08239	-2.92896	-3.05823	-0.00934346	0.0696172	0.607132	0.918238	0.730309	1
	hsa-mir-28	3p	cactagattgtgagctcctgga	-3.7008	-3.58182	-3.73642	-3.6465	-3.67521	-3.67711	-3.72114	-3.62168	-3.81523	-3.6857	-3.67184	-3.75462	0.101196	0.0689683	0.599979	0.560351	0.521264	1
	hsa-mir-548k	5p	aaaagtacttgcggattttgct	-4.19805	-4.18954	-4.14012	-4.16552	-4.28177	-4.16256	-4.28737	-4.3074	-4.51171	-4.17445	-4.25188	-4.19289	0.358677	0.0678259	0.363263	0.106989	0.0774016	1
	hsa-mir-17	5p	caaagtgcttacagtgcaggtag	-2.25637	-2.32275	-2.23536	-2.30979	-2.15443	-2.1723	-2.27404	-2.31423	-1.87039	-2.36184	-2.34249	-2.2007	-0.314034	0.0671381	0.63433	0.492243	0.59837	1
	hsa-mir-486	3p	cggggcagctcagtacaggat	-5.03324	-4.88502	-5.11209	-4.97843	-4.87488	-4.80882	-4.94273	-4.87335	-4.73356	-5.25033	-4.88707	-4.98294	-0.446227	0.0667347	0.827745	0.15224	0.526052	1
	hsa-mir-20a	5p	taaagtgcttatagtgcaggta	-3.07332	-3.03242	-3.06335	-3.13786	-3.00529	-3.05644	-3.014	-2.95841	-2.75769	-3.09684	-3.06608	-3.09457	-0.400657	0.0655954	0.138909	0.198405	0.325133	1
	hsa-mir-181a-1	5p	aacattcaacgctgtcggtgag	-3.44159	-3.33971	-3.42523	-3.3503	-3.43186	-3.47899	-3.31779	-3.4659	-3.74086	-3.3189	-3.53277	-3.44302	0.216581	0.0654316	0.701464	0.485626	0.377398	1
	hsa-mir-374a	5p	ttataatacaacctgataagtg	-3.71705	-3.7483	-3.79246	-3.75183	-3.66526	-3.71042	-3.62423	-3.70035	-3.24588	-3.77277	-3.85052	-3.72167	-0.69479	0.0647015	0.547936	0.242801	0.310219	1
	hsa-mir-96	5p	ctagcacatttttgct	-4.73796	-4.49057	-4.28278	-4.43128	-4.53977	-4.38441	-4.51113	-4.17809	-4.85166	-4.61962	-4.51758	-4.46006	0.0224339	0.0638376	0.852958	0.968796	0.909626	1
	hsa-mir-301a	3p	cagtgcaatagtattgtcaaagca	-4.50922	-4.51953	-4.73642	-4.58049	-4.4445	-4.63689	-4.46778	-4.56317	-4.14998	-4.42642	-4.53606	-4.88603	-0.56584	0.0619584	0.870758	0.265877	0.517048	1
	hsa-mir-29c	3p	tagcaccatttgaaatcggtt	-4.26863	-4.27223	-4.23703	-4.35518	-4.21677	-4.26653	-4.37964	-4.29017	-4.14462	-4.34396	-4.20319	-4.31393	0.0276562	0.0618496	0.588046	0.8761	0.618494	1
	hsa-mir-103a-1	5p	cagcattgtacagggctatga	-3.91232	-3.87472	-3.98175	-3.86282	-3.77903	-3.88307	-3.79939	-3.82035	-3.61962	-3.8886	-4.05114	-3.90983	-0.501339	0.0601188	0.680662	0.0912986	0.296609	1
	hsa-mir-615	3p	tccgagcctgggtctccctctt	-5.61303	-5.15262	-5.06093	-5.25827	-5.16714	-5.39865	-5.00538	-5.00138	-5.57866	-5.23736	-5.08488	-5.585	-0.203346	0.0600263	0.911156	0.770091	0.902201	1
	hsa-mir-628	5p	atgctgacatatttactagagg	-4.87266	-4.87642	-4.73642	-4.85622	-4.90232	-4.90573	-4.77317	-4.83787	-4.89441	-4.90552	-4.89779	-4.76109	0.0151974	0.0587563	0.709568	0.914398	0.77466	1
	hsa-mir-423	5p	tgaggggcagagagcgagactttt	-4.28059	-4.12159	-4.37172	-4.31568	-4.20335	-4.39385	-4.20652	-4.00262	-4.06901	-4.34071	-4.01698	-4.49392	-0.463032	0.0578929	0.880523	0.158238	0.545012	1
	hsa-mir-320a	5p	gaaaagctgggttgagagggcga	-4.53384	-4.71476	-4.7599	-4.59372	-4.4445	-4.79659	-4.665	-4.57232	-4.43773	-4.86036	-4.62479	-4.59972	-0.29167	0.056925	0.825606	0.309365	0.652324	1
	hsa-mir-21	5p	tagcttatcagactgatgttga	-2.09382	-2.10457	-2.1694	-2.14308	-2.10011	-2.18307	-2.04743	-2.03236	-1.69919	-2.1402	-2.13461	-2.16836	-0.571338	0.0562124	0.407918	0.222967	0.297039	1
	hsa-mir-29a	3p	tagcaccatctgaaatcggttat	-3.34002	-3.08115	-3.1436	-3.1803	-3.19272	-3.11409	-3.10201	-3.0906	-3.13696	-3.18192	-3.30285	-3.15471	-0.197852	0.0557146	0.799544	0.421289	0.773559	1
	hsa-let-7a-1	5p	tgaggtagtaggttgtatagt	-2.62286	-2.82644	-2.69337	-2.73194	-2.75457	-2.75322	-2.70811	-2.74377	-2.64031	-2.79291	-2.69117	-2.73049	-0.0395182	0.0536788	0.743495	0.817903	0.959252	1
	hsa-mir-1180	5p	tttccggctcgcgtgggtgtgt	-3.42663	-3.39845	-3.32854	-3.42213	-3.43992	-3.30174	-3.48551	-3.41318	-3.60399	-3.49009	-3.39742	-3.33784	0.235027	0.0535642	0.678887	0.16029	0.187586	1
	hsa-mir-937	5p	atccgcgctctgactctctgcc	-5.10788	-5.30523	-4.97378	-5.14913	-5.11792	-5.14877	-5.33744	-5.36935	-5.65784	-5.10609	-5.24458	-5.10787	0.527843	0.0535039	0.837806	0.0809021	0.228917	1
	hsa-mir-181b-2	5p	caacattcattgctgtcggtgggttt	-4.78695	-4.65971	-4.65345	-4.72924	-4.72623	-4.78469	-4.86572	-4.83787	-4.64081	-4.73946	-4.64859	-4.78336	0.170969	0.0532589	0.707252	0.39291	0.405933	1
	hsa-mir-30e	5p	tgtaaacatccttgactggaag	-4.93178	-4.88502	-5.11209	-4.96771	-4.95229	-5.27371	-4.95589	-5.02693	-4.72334	-5.00542	-4.93165	-5.06212	-0.186429	0.0525213	0.78521	0.555795	0.779616	1
	hsa-mir-126	5p	cattattacttttggtacgc	-5.02196	-5.02769	-4.86905	-5.03643	-4.78692	-5.12244	-4.84453	-4.96566	-4.89441	-4.97645	-5.17763	-4.83167	-0.178597	0.0501649	0.855798	0.326802	0.750604	1
	hsa-mir-574	5p	tgagtgtgtgtgtgtgagtg	-4.98978	-5.09263	-4.97378	-5.04902	-5.20335	-5.12244	-4.95589	-5.08305	-5.05578	-5.02066	-5.24458	-4.858	0.0291411	0.0501561	0.864528	0.822635	0.793939	1
	hsa-mir-30a	5p	tgtaaacatcctcgactggaagct	-1.68791	-1.68961	-1.77698	-1.67503	-1.73374	-1.77153	-1.70478	-1.80114	-2.01512	-1.68137	-1.77285	-1.76398	0.245218	0.0477188	0.63498	0.313397	0.247275	1
	hsa-mir-181a-1	3p	aaccatcgaccgttgattgtacc	-5.16587	-5.15262	-5.53806	-5.4044	-5.45113	-5.20676	-5.12536	-5.54544	-5.65784	-5.40712	-5.35372	-5.15903	0.303956	0.0474358	0.894328	0.488819	0.590587	1
	hsa-mir-140	3p	accacagggtagaaccacgga	-4.76793	-4.85971	-4.97378	-4.8481	-4.80165	-4.72964	-4.85499	-4.89223	-4.53727	-5.05284	-4.82775	-4.78336	-0.275395	0.0468614	0.849756	0.467112	0.656647	1
	hsa-mir-190a	5p	tgatatgtttgatatattaggttg	-4.98978	-4.82056	-4.936	-4.94703	-4.85751	-4.82141	-4.76449	-4.96566	-4.77703	-5.02066	-5.15743	-4.63075	-0.20149	0.0468412	0.909604	0.389478	0.763075	1
	hsa-mir-107	5p	agcagcattgtacagggctatc	-3.18831	-3.29195	-3.35242	-3.29404	-3.17062	-3.24806	-3.24247	-3.23816	-3.28714	-3.35087	-3.27171	-3.27113	-0.0510818	0.0457613	0.734047	0.70301	0.990776	1
	hsa-mir-320a	5p	aaaagctgggttgagagggcga	-2.93991	-2.97482	-2.97064	-2.92401	-2.88911	-2.98721	-2.9356	-2.87446	-2.7374	-3.04016	-2.92247	-2.98294	-0.2961	0.0451568	0.622036	0.191017	0.333928	1
	hsa-let-7g	5p	tgaggtagtagtttgtacagttt	-4.14616	-4.48018	-4.209	-4.3958	-4.39189	-4.34429	-4.26502	-4.40243	-3.98759	-4.39409	-4.1945	-4.30624	-0.148419	0.0446385	0.87636	0.725734	0.87606	1
	hsa-mir-181b-1	5p	aacattcattgctgtcggtgg	-4.08928	-4.0301	-4.22985	-4.16054	-4.07652	-4.07873	-4.11753	-4.09366	-4.05146	-4.17445	-4.14192	-4.08899	-0.0687162	0.0421623	0.791954	0.681576	0.940975	1
	hsa-mir-455	5p	tatgtgcctttggactacatcgt	-4.6218	-4.94054	-4.86905	-4.91774	-4.96302	-5.35289	-4.80977	-4.81305	-4.59338	-4.81945	-4.75166	-4.91599	-0.179584	0.0418657	0.874323	0.587079	0.819004	1
	hsa-let-7c	5p	tgaggtagtaggttgtatggt	-4.05312	-4.13528	-3.88484	-4.06067	-4.07935	-4.08338	-4.19362	-4.20105	-4.17497	-4.12048	-3.99335	-4.0129	0.316819	0.0402191	0.844604	0.152469	0.346674	1
	hsa-mir-181b-1	5p	acattcattgctgtcggtgggt	-5.19805	-5.16901	-4.97378	-5.16552	-5.07371	-5.35289	-5.15602	-5.16523	-5.24287	-5.22478	-5.00849	-5.15903	0.157487	0.0387122	0.86585	0.407557	0.599275	1
	hsa-mir-31	5p	aggcaagatgctggcatagctgt	-2.55037	-2.47583	-2.42623	-2.56384	-2.51846	-2.47621	-2.48449	-2.34673	-2.2404	-2.57969	-2.40378	-2.52029	-0.339481	0.0386257	0.800959	0.208611	0.407091	1
	hsa-mir-378a	3p	ctggacttggagtcagaaggc	-3.73164	-3.72666	-3.77713	-3.76161	-3.83429	-3.76856	-3.71959	-3.7259	-3.92384	-3.73824	-3.70328	-3.84463	0.0976683	0.038185	0.738434	0.577773	0.462783	1
	hsa-mir-641	5p	aagacataggatagagtcacctc	-5.4669	-5.30523	-5.06093	-5.10337	-5.45113	-5.07414	-5.20061	-5.24441	-5.45372	-5.22478	-5.29573	-5.36315	0.0491557	0.0380823	0.90265	0.885628	0.888078	1
	hsa-mir-361	5p	ttatcagaatctccaggggt	-4.66854	-4.6346	-4.63497	-4.67201	-4.5828	-4.90573	-4.61347	-4.70035	-4.77703	-4.58415	-4.64252	-4.76109	0.110618	0.0373909	0.783132	0.394816	0.362548	1
	hsa-mir-106b	5p	taaagtgctgacagtgcagata	-3.23608	-3.16387	-3.23342	-3.25436	-3.1491	-3.19938	-3.12773	-3.09473	-2.7718	-3.22082	-3.21746	-3.24455	-0.63319	0.0372478	0.56689	0.197455	0.244222	1
	hsa-mir-186	5p	caaagaattctccttttgggcttt	-3.02509	-3.02098	-3.04904	-3.06185	-3.0504	-3.02349	-3.06056	-3.08575	-2.95472	-3.06255	-3.00681	-3.0749	0.0045322	0.037024	0.528241	0.965727	0.693847	1
	hsa-mir-3909	5p	tgtcctctagggcctgcagtct	-5.38258	-5.18605	-5.11209	-5.32522	-5.56508	-5.27371	-5.27745	-5.04029	-5.51171	-5.18906	-5.17763	-5.36315	0.107886	0.0370037	0.879187	0.773048	0.766366	1
	hsa-mir-301a	3p	cagtgcaatagtattgtcaaagc	-3.36187	-3.37233	-3.5903	-3.42974	-3.41187	-3.56685	-3.33857	-3.33673	-3.23921	-3.37125	-3.50203	-3.49982	-0.369822	0.0366141	0.862027	0.199892	0.526954	1
	hsa-mir-22	5p	agttcttcagtggcaagctt	-5.2706	-5.01579	-4.86905	-5.21877	-5.04656	-5.14877	-5.12536	-4.87335	-5.35681	-5.27748	-5.00849	-4.91599	0.142351	0.0350763	0.927362	0.73361	0.786712	1
	hsa-mir-15b	3p	cgaatcattatttgctgctcta	-4.3775	-4.45045	-4.42411	-4.49771	-4.48589	-4.3891	-4.5233	-4.34132	-4.29611	-4.50639	-4.36313	-4.42865	-0.072613	0.0347732	0.763152	0.710057	0.866514	1
	hsa-mir-222	3p	ctacatctggctactgggtctct	-5.01097	-4.84363	-4.97378	-4.76758	-4.8408	-4.90573	-4.87118	-4.84647	-5.01439	-5.06127	-4.98134	-4.83167	-0.0767421	0.034618	0.865389	0.682333	0.901688	1
	hsa-mir-146a	5p	ttgagaactgaattccatgggt	-5.05672	-5.09263	-5.11209	-5.4044	-5.26405	-5.3115	-5.65486	-5.22322	-5.40257	-5.0876	-5.19882	-5.02072	0.542637	0.0344757	0.801917	0.110857	0.120349	1
	hsa-mir-181b-1	5p	aacattcattgctgtcggtggg	-3.43722	-3.42322	-3.42523	-3.42912	-3.4623	-3.49737	-3.44268	-3.4468	-3.74509	-3.39483	-3.45806	-3.47779	0.234927	0.033954	0.611588	0.365279	0.258461	1
	hsa-mir-30a	5p	tgtaaacatcctcgactggaa	-4.43984	-4.32872	-4.61724	-4.41318	-4.51975	-4.47208	-4.29459	-4.37518	-4.30759	-4.41091	-4.57043	-4.44933	-0.368178	0.0338611	0.886459	0.242147	0.563712	1
	hsa-mir-324	5p	cgcatcccctagggcattggt	-4.82063	-4.79866	-4.83909	-4.97843	-4.92162	-4.97268	-4.88799	-4.85525	-4.76575	-4.89378	-4.661	-4.94817	0.0380982	0.033637	0.882082	0.696535	0.732659	1
	hsa-mir-101-1	3p	gtacagtactgtgataactga	-4.8496	-4.91189	-4.83909	-4.92728	-4.87488	-4.90573	-4.63527	-4.80508	-4.51171	-4.77321	-4.95578	-4.91599	-0.64502	0.0335085	0.822696	0.117805	0.214023	1
	hsa-mir-24-1	3p	tggctcagttcagcagg	-5.38258	-4.89379	-5.41312	-5.07534	-5.3098	-5.09762	-4.92371	-5.11408	-4.80051	-5.25033	-5.32376	-5.15903	-0.921897	0.0329327	0.940354	0.232479	0.523619	1
	hsa-mir-155	5p	taatgctaatcgtgataggggtt	-4.24567	-4.36388	-4.15784	-4.36831	-4.36096	-4.23562	-4.30343	-4.40872	-4.38833	-4.29463	-4.26686	-4.2492	0.225585	0.032681	0.833628	0.198026	0.411832	1
	hsa-mir-15a	5p	tagcagcacataatggtttgt	-3.67351	-3.55542	-3.66687	-3.67147	-3.52211	-3.62698	-3.54713	-3.45802	-3.12078	-3.64239	-3.59948	-3.69476	-0.805607	0.0308569	0.788673	0.1794	0.235101	1
	hsa-let-7b	5p	tgaggtagtaggttgtgtgg	-4.32299	-4.52708	-4.31621	-4.48012	-4.47517	-4.51404	-4.50399	-4.50802	-4.34397	-4.48104	-4.3355	-4.39002	0.135495	0.0304409	0.878205	0.513358	0.651601	1
	hsa-mir-19b-2	3p	tgtgcaaatccatgcaaaactgat	-4.00343	-3.84442	-4.04205	-3.99843	-3.97401	-4.04754	-3.84298	-3.73859	-3.69405	-3.9936	-3.88285	-4.05352	-0.602359	0.0302852	0.873379	0.0575228	0.298225	1
	hsa-mir-21	5p	tagcttatcagactgatgttgac	-0.802822	-0.772522	-0.816872	-0.667247	-0.754133	-0.816738	-0.803197	-0.854785	-0.779379	-0.680765	-0.879046	-0.872242	0.0340565	0.0301141	0.858518	0.598127	0.685253	1
	hsa-mir-98	5p	tgaggtagtaagttgtattgtt	-3.24567	-3.38396	-3.24286	-3.29742	-3.3753	-3.36701	-3.26149	-3.48249	-3.317	-3.33062	-3.26915	-3.31238	0.134695	0.029982	0.811064	0.48633	0.540103	1
	hsa-mir-450b	5p	ttttgcaatatgttcctgaata	-4.85715	-4.72067	-4.936	-4.6884	-4.79422	-4.89049	-4.71959	-4.60096	-4.80051	-4.76452	-4.98134	-4.80684	-0.351818	0.029409	0.894117	0.201033	0.500831	1
	hsa-mir-708	5p	aaggagcttacaatctagctgg	-4.24941	-4.35868	-4.40239	-4.40731	-4.38038	-4.53334	-4.31244	-4.29259	-4.12636	-4.45287	-4.19666	-4.39936	-0.238886	0.0290437	0.895716	0.283911	0.57304	1
	hsa-mir-193a	3p	aactggcctacaaagtcccagt	-3.49476	-3.44727	-3.46863	-3.59104	-3.52606	-3.53269	-3.64889	-3.39132	-3.72334	-3.57074	-3.44181	-3.43578	0.237274	0.0284872	0.807254	0.362559	0.293313	1
	hsa-let-7b	5p	tgaggtagtaggttgtgtggtt	-2.4733	-2.56201	-2.3807	-2.51885	-2.55478	-2.46991	-2.63177	-2.6442	-2.54503	-2.57151	-2.42183	-2.45984	0.267169	0.0281178	0.866406	0.106352	0.312472	1
	hsa-mir-449a	5p	tggcagtgtattgttagctggt	-4.48592	-4.44097	-4.42411	-4.44377	-4.46471	-4.35725	-4.43235	-4.43485	-4.25301	-4.52581	-4.35372	-4.50581	-0.193805	0.0260094	0.857244	0.32922	0.494205	1
	hsa-mir-16-1	5p	gcacgtaaatattggc	-5.312	-4.8358	-5.01518	-4.9084	-5.1501	-4.89049	-4.91148	-4.94338	-5.75475	-4.97645	-5.15743	-5.06212	0.290223	0.0250281	0.94627	0.6633	0.689889	1
	hsa-mir-1296	5p	ttagggccctggctccatctc	-4.46074	-4.59276	-4.78473	-4.60737	-4.53977	-4.64532	-4.64496	-4.41834	-4.33562	-4.74765	-4.50863	-4.61496	-0.400999	0.0250179	0.92982	0.329151	0.582197	1
	hsa-mir-423	5p	tgaggggcagagagcgagacttt	-3.14276	-3.07291	-3.14712	-3.15627	-3.13099	-3.19092	-3.10899	-2.97083	-3.18072	-3.17901	-2.95603	-3.26071	-0.0816435	0.0249799	0.916617	0.646841	0.841772	1
	hsa-mir-29c	3p	tagcaccatttgaaatcggttat	-5.38258	-5.15262	-5.23703	-5.27946	-5.22265	-5.12244	-5.10605	-5.24441	-5.18072	-5.16678	-5.17763	-5.46006	-0.20323	0.024445	0.931806	0.374101	0.698849	1
	hsa-mir-660	5p	tacccattgcatatcggagtt	-4.78052	-4.82811	-5.11209	-4.89925	-4.94183	-4.82141	-4.79108	-4.95438	-5.01439	-4.83434	-4.89779	-5.02072	0.0295885	0.0243686	0.932787	0.921563	0.922181	1
	hsa-mir-93	5p	caaagtgctgttcgtgcaggtagt	-3.06427	-3.14624	-3.15185	-3.15708	-3.13791	-3.15067	-3.08639	-3.1104	-3.05621	-3.1486	-3.09246	-3.1531	-0.087559	0.0241115	0.775048	0.339004	0.713167	1
	hsa-mir-769	5p	tgagacctctgggttctgagct	-3.29475	-3.32511	-3.25778	-3.29651	-3.36642	-3.31666	-3.37383	-3.39315	-3.68656	-3.32527	-3.2583	-3.32572	0.357264	0.0239966	0.740519	0.194665	0.168833	1
	hsa-let-7f-1	5p	gaggtagtagattgtatagtt	-5.2706	-5.32872	-4.90123	-5.30174	-5.66199	-4.93792	-5.35383	-4.85525	-4.81274	-5.72745	-4.78385	-5.02072	-0.444031	0.0238647	0.975507	0.50959	0.726234	1
	hsa-mir-769	3p	tgggatctccggggtcttggtt	-4.37498	-4.38533	-4.31621	-4.42516	-4.54389	-4.34857	-4.52083	-4.50802	-4.77703	-4.45709	-4.29573	-4.35455	0.428679	0.0233996	0.856252	0.101513	0.128921	1
	hsa-mir-191	5p	cccaaaagcagctgt	-5.15063	-5.24157	-5.17008	-5.01229	-5.1501	-5.12244	-4.95589	-5.24441	-5.57866	-5.0876	-5.2211	-5.28397	0.153223	0.0230573	0.88499	0.728339	0.663594	1
	hsa-mir-574	5p	tgagtgtgtgtgtgtgagtgtg	-4.52667	-4.62975	-4.47111	-4.48358	-4.54389	-4.63689	-4.74762	-4.57232	-4.42739	-4.68248	-4.43167	-4.5436	0.0878517	0.0229359	0.913454	0.725996	0.73439	1
	hsa-mir-548d-1	3p	caaaaaccacagtttcttttgc	-4.81369	-4.47678	-4.55278	-4.56766	-4.67858	-4.58946	-4.54609	-4.25541	-4.58596	-4.50877	-4.70051	-4.66418	-0.418824	0.0229253	0.936914	0.356293	0.591026	1
	hsa-mir-7-1	5p	tggaagactagtgattttgt	-4.85715	-4.79866	-4.71415	-4.7881	-4.84907	-4.66269	-4.80977	-4.69418	-4.89441	-4.79112	-4.84664	-4.76109	0.0215666	0.0219289	0.854233	0.901461	0.858576	1
	hsa-mir-128-1	5p	tcacagtgaaccggtctctt	-4.58772	-4.72666	-4.936	-4.77431	-4.66199	-4.80882	-4.59855	-4.56317	-4.46472	-4.76024	-4.661	-4.858	-0.614283	0.0219152	0.938932	0.165577	0.450943	1
	hsa-mir-590	5p	gagcttattcataaaagtgcagt	-5.2513	-5.30523	-5.31621	-5.46655	-5.41895	-5.57474	-5.09671	-5.1475	-5.27763	-5.26369	-5.05269	-5.585	-0.30908	0.0217439	0.956618	0.150919	0.533908	1
	hsa-mir-21	5p	tagcttatcagactgatgtt	-3.91842	-3.95356	-4.07069	-4.04142	-3.99453	-4.06063	-3.92745	-3.92739	-3.4016	-3.99069	-3.97093	-4.00904	-0.693336	0.0212536	0.860275	0.320805	0.334268	1
	hsa-mir-137	5p	ttattgcttaagaatacgcgtagt	-4.4199	-4.49408	-4.38171	-4.4699	-4.53165	-4.40841	-4.41278	-4.41511	-4.29611	-4.4364	-4.45846	-4.42865	-0.140854	0.0211253	0.808669	0.328806	0.584256	1
	hsa-mir-7-1	5p	tggaagactagtgattttgttgt	-3.77734	-3.80367	-3.60524	-3.82083	-3.85751	-3.72348	-3.76837	-3.66235	-3.62041	-3.76625	-3.64373	-3.80205	-0.109272	0.0195828	0.918511	0.589668	0.810351	1
	hsa-mir-1296	5p	ttagggccctggctccatctcc	-3.578	-3.48812	-3.61378	-3.5112	-3.49099	-3.47783	-3.479	-3.3682	-3.53268	-3.58444	-3.53748	-3.58355	-0.258945	0.0194367	0.848196	0.181985	0.401489	1
	hsa-mir-155	5p	ttaatgctaatcgtgataggggtttt	-3.72654	-3.75791	-3.75036	-3.82615	-3.70474	-3.80511	-3.76707	-3.89514	-3.63008	-3.82634	-3.69164	-3.74197	0.0431616	0.0191123	0.853147	0.82633	0.741355	1
	hsa-let-7a-1	5p	tgaggtagtaggttgtatagttt	-2.92062	-3.30295	-3.02351	-3.17192	-3.14562	-3.11359	-3.12783	-3.25274	-2.89262	-3.26833	-2.98717	-3.01601	0.0198403	0.018575	0.958056	0.958078	0.9521	1
	hsa-mir-425	3p	catcgggaatgtcgtgtccgcc	-4.30553	-4.27223	-4.33394	-4.34245	-4.35556	-4.2701	-4.30343	-4.26898	-4.69405	-4.30945	-4.30395	-4.32175	0.238364	0.0178424	0.709525	0.47774	0.392804	1
	hsa-mir-107	5p	agcagcattgtacagggctatcaa	-4.48269	-4.32392	-4.55278	-4.34497	-4.29556	-4.36166	-4.21736	-4.26898	-4.31938	-4.40149	-4.39605	-4.585	-0.52952	0.0176056	0.937142	0.0960396	0.355249	1
	hsa-mir-17	5p	caaagtgcttacagtgcaggtagt	-2.59453	-2.58848	-2.65044	-2.61168	-2.55085	-2.59224	-2.59061	-2.57486	-2.45891	-2.63848	-2.66296	-2.55426	-0.174066	0.0169245	0.858199	0.231128	0.407366	1
	hsa-mir-182	5p	tttggcaatggtagaactcacactggt	-4.40084	-4.18087	-4.06579	-4.32764	-4.19586	-4.17391	-4.42639	-4.29993	-4.476	-4.28029	-4.17763	-4.21086	0.346778	0.0162078	0.950364	0.193879	0.444759	1
	hsa-FPCMpre3	5p	tcagtcagtcagtcag	-4.32077	-4.42563	-4.69296	-4.36039	-4.27952	-4.47783	-4.45284	-4.50012	-4.08265	-4.36744	-4.59676	-4.49392	-0.363268	0.0143	0.964174	0.479683	0.655243	1
	hsa-mir-629	5p	tgggtttacgttgggagaact	-4.80685	-4.75148	-4.78473	-4.77431	-4.91186	-4.65392	-4.78654	-4.83787	-4.9766	-4.86036	-4.80088	-4.70039	0.17962	0.0141557	0.909702	0.265846	0.297841	1
	hsa-mir-22	3p	aagctgccagttgaagaactg	-4.53748	-4.26384	-4.56802	-4.3791	-4.40371	-4.38441	-4.3472	-4.31499	-4.72334	-4.49238	-4.36313	-4.53064	0.0123564	0.0128193	0.962273	0.975274	0.964369	1
	hsa-mir-625	3p	gactatagaactttccccctca	-5.2513	-5.06547	-5.17008	-5.21877	-5.48589	-5.23895	-5.23733	-4.93266	-4.69405	-5.16678	-4.8766	-5.46006	-0.612887	0.0126531	0.977457	0.317149	0.448992	1
	hsa-mir-301a	5p	gctctgactttattgcactact	-4.59599	-4.4108	-4.2909	-4.53517	-4.51975	-4.48957	-4.56741	-4.36647	-4.73356	-4.48554	-4.38926	-4.43887	0.247073	0.0121867	0.958775	0.424805	0.575575	1
	hsa-mir-1296	5p	ttagggccctggctccatc	-5.312	-5.12159	-5.23703	-5.23807	-5.10268	-5.09762	-5.13534	-4.93266	-5.01439	-5.22478	-5.24458	-5.21702	-0.570636	0.012024	0.933468	0.0725367	0.261534	1
	hsa-mir-21	5p	gtagcttatcagactgatgttgac	-3.90631	-3.92885	-3.9433	-3.86616	-3.91867	-3.95149	-3.97502	-3.9668	-3.85712	-3.83283	-3.98134	-3.97933	0.0156043	0.0114835	0.928998	0.876652	0.848776	1
	hsa-mir-196b	5p	taggtagtttcctgttgttgggat	-4.54857	-4.6975	-4.56802	-4.61201	-4.70774	-4.69013	-4.61045	-4.68212	-4.46472	-4.66847	-4.54561	-4.61496	-0.044563	0.0114133	0.93671	0.823866	0.908862	1
	hsa-let-7b	5p	tgaggtagtaggttgtgtggt	-3.48366	-3.59766	-3.3737	-3.53517	-3.57296	-3.47957	-3.6417	-3.58213	-3.54591	-3.58472	-3.41959	-3.46552	0.21459	0.0112948	0.954695	0.242025	0.503863	1
	hsa-let-7i	5p	tgaggtagtagtttgtgctgtt	-1.80602	-1.85275	-1.86543	-1.8678	-1.86959	-1.88512	-1.83828	-1.96028	-1.88031	-1.8867	-1.78515	-1.86564	0.111937	0.0101486	0.908915	0.289792	0.379046	1
	hsa-mir-935	5p	cagttaccgcttccgctaccgc	-3.86484	-3.60535	-3.7672	-3.66934	-3.66416	-3.76969	-3.59069	-3.42094	-3.63172	-3.71846	-3.75556	-3.77656	-0.577665	0.0100713	0.959527	0.119038	0.355164	1
	hsa-mir-31	5p	aggcaagatgctggcatag	-4.6399	-4.4108	-4.81106	-4.61671	-4.59195	-4.72964	-4.51595	-4.48475	-4.27045	-4.57019	-4.60222	-4.70039	-0.573509	0.00843938	0.978283	0.240372	0.510429	1
	hsa-mir-7-1	5p	tggaagactagtgattttgtt	-4.67351	-4.67017	-4.53806	-4.75442	-4.83268	-4.65392	-4.66844	-4.5864	-4.51796	-4.68966	-4.57043	-4.63075	-0.0872075	0.00696819	0.959756	0.5913	0.766438	1
	hsa-mir-147b	5p	gtgtgcggaaatgcttctgct	-4.67351	-4.92123	-4.97378	-4.87292	-5.00877	-5.07414	-4.87671	-4.76729	-4.68471	-4.86036	-4.65475	-5.06212	-0.202084	0.00666044	0.985506	0.508695	0.746615	1
	hsa-mir-181b-1	5p	aacattcattgctgtcggtgggt	-2.9827	-3.01042	-3.02307	-3.01089	-3.04538	-3.07186	-3.02797	-3.04934	-3.20239	-2.98954	-2.99538	-3.03969	0.183114	0.00644057	0.894746	0.247967	0.229653	1
	hsa-mir-378a	5p	ctcctgactccaggtcctgtg	-5.03324	-5.24157	-5.23703	-5.14913	-5.20335	-5.27371	-5.23733	-5.01396	-4.85166	-5.25033	-5.05269	-5.21702	-0.368654	0.00627978	0.977702	0.36856	0.508971	1
	hsa-mir-576	3p	aagatgtggaaaaattggaatcc	-4.76177	-4.6975	-4.83909	-4.75442	-4.69001	-4.84774	-4.80502	-4.80508	-4.75475	-4.79572	-4.84664	-4.66418	0.0497593	0.00625876	0.970095	0.65486	0.810762	1
	hsa-mir-19a	3p	tgtgcaaatctatgcaaaactgat	-3.9255	-3.69693	-3.89133	-3.82922	-3.84657	-3.91198	-3.72075	-3.59024	-3.49767	-3.9097	-3.76746	-3.84463	-0.718032	0.00615122	0.975921	0.0715313	0.275578	1
	hsa-mir-100	5p	ccgtagatccgaacttgt	-4.40351	-4.42563	-4.209	-4.28383	-4.50062	-4.29219	-4.3232	-4.39315	-4.9766	-4.12048	-4.43167	-4.49392	0.395041	0.006068	0.985457	0.406036	0.441303	1
	hsa-mir-21	5p	tagcttatcagactgatgttg	-3.25395	-3.25806	-3.32145	-3.31356	-3.25737	-3.31866	-3.188	-3.18999	-2.81548	-3.30094	-3.25114	-3.28906	-0.634298	0.00587869	0.928261	0.22628	0.222578	1
	hsa-mir-196a-1	5p	taggtagtttcatgttgttggg	-2.89794	-2.92875	-2.86874	-2.90398	-2.94007	-2.8884	-2.89852	-2.89494	-2.93356	-2.9341	-2.88845	-2.87885	0.0239555	0.00456663	0.93875	0.649	0.770997	1
	hsa-FPCMpre4	5p	gacctccatgtaaacgtacaa	-3.05085	-2.68052	-2.86967	-2.65072	-2.78707	-2.90341	-2.80587	-2.50814	-2.83698	-2.68843	-3.05721	-2.86099	-0.412594	0.00428934	0.990724	0.373079	0.600438	1
	hsa-mir-296	5p	agggccccccctcaatcctgt	-4.65878	-4.72067	-4.14012	-4.72316	-4.65126	-4.42347	-4.80502	-4.25098	-4.18072	-4.75601	-4.13624	-4.63075	-0.242462	0.00263204	0.996748	0.74457	0.844337	1
	hsa-mir-155	5p	ttaatgctaatcgtgatagg	-4.5756	-4.79866	-4.936	-4.8481	-4.84907	-5.05186	-4.73538	-4.90199	-4.72334	-4.67542	-4.68694	-4.94817	0.0379906	0.000214334	0.999494	0.896952	0.946357	1
	hsa-mir-935	5p	ccagttaccgcttccgctaccgc	-4.86484	-4.58399	-4.67275	-4.69968	-4.53165	-4.52681	-4.55396	-4.33326	-4.56442	-4.8098	-4.50422	-4.80684	-0.672301	-0.000551458	0.998632	0.117634	0.362187	1
	hsa-mir-30e	5p	gtaaacatccttgactggaagct	-3.80821	-3.68471	-3.75036	-3.75119	-3.7957	-3.75629	-3.74679	-3.72459	-4.01835	-3.77058	-3.7715	-3.70039	0.172344	-0.000621254	0.995312	0.484577	0.51225	1
	hsa-mir-93	3p	actgctgagctagcacttcccga	-4.93178	-4.79866	-4.86905	-4.86449	-4.8408	-5.01047	-4.84973	-4.62636	-5.10154	-4.89378	-4.7217	-4.98294	-0.0169199	-0.000825091	0.996935	0.963309	0.963314	1
	hsa-mir-486	5p	tcctgtactgagctgccccgag	-4.17528	-4.08706	-4.0909	-4.15561	-4.02475	-4.08338	-4.18222	-4.08305	-4.32743	-4.22726	-4.04046	-4.08439	0.167891	-0.000856731	0.995685	0.383147	0.476807	1
	hsa-mir-877	5p	gtagaggagatggcgcaggggaca	-5.23281	-5.43786	-5.11209	-5.35005	-5.26405	-5.27371	-5.29169	-5.26669	-5.15269	-5.40712	-5.35372	-5.02072	-0.0565712	-0.00092084	0.998057	0.834533	0.918873	1
	hsa-mir-625	5p	agggggaaagttctatagtcctgt	-5.18166	-5.32872	-5.06093	-5.30174	-5.10268	-5.09762	-5.29169	-5.5912	-4.89441	-5.32169	-5.13812	-5.10787	0.146236	-0.00278963	0.991139	0.774705	0.793255	1
	hsa-mir-190a	5p	tgatatgtttgatatattaggtt	-4.47631	-4.16074	-4.29917	-4.30865	-4.36096	-4.23231	-4.20771	-4.21099	-4.23624	-4.32169	-4.33253	-4.27679	-0.240976	-0.00401093	0.986671	0.412609	0.6571	1
	hsa-mir-339	5p	tccctgtcctccaggagctcacgt	-4.12873	-4.13838	-4.07566	-4.09619	-4.00877	-4.13278	-4.22474	-4.25541	-4.09199	-4.14148	-4.17557	-4.01679	0.161424	-0.00687595	0.958455	0.26377	0.398206	1
	hsa-mir-1468	5p	ctccgtttgcctgtttcgctga	-5.10788	-4.82811	-4.71415	-4.80234	-4.78692	-4.90573	-4.87671	-4.76729	-5.10154	-4.78657	-4.96837	-4.88603	0.0706098	-0.00706034	0.982598	0.845626	0.917832	1
	hsa-mir-16-1	5p	tagcagcacgtaaatattggcgt	-2.83887	-2.77584	-2.98377	-2.97261	-2.77705	-2.89501	-2.79963	-2.6146	-2.50739	-2.95267	-2.70279	-2.93372	-0.681224	-0.00717136	0.977098	0.105474	0.270788	1
	hsa-mir-30e	5p	tgtaaacatccttgactggaagct	-2.38699	-2.27945	-2.34419	-2.32274	-2.32713	-2.36038	-2.30583	-2.36155	-2.58973	-2.28999	-2.39359	-2.31689	0.172353	-0.00783712	0.942348	0.450429	0.498605	1
	hsa-mir-28	3p	cactagattgtgagctcctgg	-4.32522	-4.34095	-4.41312	-4.22256	-4.26622	-4.2701	-4.26638	-4.35232	-4.37909	-4.22354	-4.35063	-4.49392	-0.0645566	-0.00863963	0.96734	0.567303	0.752132	1
	hsa-mir-590	3p	gtaattttatgtataagctagt	-3.84885	-3.87302	-3.86596	-3.92344	-3.82235	-3.78469	-3.80267	-3.85525	-3.71633	-3.86575	-3.90879	-3.79967	-0.178141	-0.0105142	0.900693	0.218116	0.232788	1
	hsa-mir-1307	5p	tcgaccggacctcgaccgg	-5.2513	-5.03992	-5.01518	-5.23807	-4.90232	-4.99116	-5.03641	-4.80508	-4.95887	-5.16678	-5.17763	-4.94817	-0.47461	-0.0106534	0.967398	0.17145	0.407517	1
	hsa-mir-93	5p	caaagtgctgttcgtgcaggta	-3.22867	-3.39198	-3.42747	-3.41288	-3.39481	-3.45143	-3.35989	-3.31448	-3.30105	-3.34955	-3.26584	-3.41866	-0.0573812	-0.0108531	0.953743	0.7357	0.840635	1
	hsa-mir-455	3p	tgcagtccatgggcatatacac	-4.39554	-4.22988	-4.53806	-4.31804	-4.22265	-4.3115	-4.27188	-4.1222	-4.04294	-4.28597	-4.45453	-4.4089	-0.746438	-0.0108618	0.966162	0.100816	0.322586	1
	hsa-mir-204	5p	ttccctttgtcatcctatgcctg	-4.65398	-4.49057	-4.86905	-4.33746	-4.43797	-4.69013	-4.46346	-4.39932	-4.60093	-4.57019	-4.70746	-4.71969	-0.525099	-0.0125584	0.966958	0.235531	0.4947	1
	hsa-mir-542	5p	tcggggatcatcatgtcacgaga	-5.01097	-4.86798	-5.23703	-5.01229	-5.0336	-4.97268	-5.20061	-4.93266	-4.81274	-4.91758	-5.02273	-5.15903	-0.139348	-0.0128496	0.967885	0.73671	0.81594	1
	hsa-mir-106a	5p	aaagtgcttacagtgcaggtag	-4.4669	-4.52708	-4.37172	-4.42821	-4.33463	-4.41839	-4.45494	-4.46266	-4.05796	-4.54874	-4.55046	-4.2492	-0.349119	-0.0133713	0.961666	0.43808	0.482896	1
	hsa-mir-320a	5p	aaaagctgggttgagagggc	-3.74792	-3.83117	-3.83909	-3.77093	-3.87047	-3.85046	-3.81991	-3.83787	-3.94351	-3.81945	-3.74398	-3.83423	0.131112	-0.0158742	0.873758	0.280006	0.518857	1
	hsa-mir-301b	5p	cagtgcaatgatattgtcaaagc	-4.27857	-4.29395	-4.39193	-4.32042	-4.25121	-4.41337	-4.28451	-4.3306	-4.22648	-4.20064	-4.39605	-4.34611	-0.0988966	-0.0167566	0.922216	0.429934	0.628592	1
	hsa-mir-155	5p	ttaatgctaatcgtgatagggg	-3.38411	-3.54378	-3.49143	-3.48953	-3.4488	-3.53269	-3.39663	-3.51647	-3.50985	-3.46092	-3.41742	-3.51805	0.00278033	-0.0177563	0.897972	0.985166	0.954516	1
	hsa-mir-423	5p	tgaggggcagagagcgagactt	-4.12873	-4.14942	-4.20226	-4.17395	-4.14844	-4.19152	-4.18222	-4.00511	-4.2669	-4.20774	-4.03745	-4.21086	-0.0202897	-0.0188694	0.904348	0.922052	0.866467	1
	hsa-let-7c	5p	tgaggtagtaggttgtatggtt	-2.69942	-2.78693	-2.62038	-2.72268	-2.78167	-2.69717	-2.80478	-2.8556	-2.80805	-2.75449	-2.64409	-2.68154	0.242417	-0.0206287	0.886875	0.117267	0.393407	1
	hsa-mir-421	5p	atcaacagacattaattgggcgc	-3.45136	-3.34145	-3.4458	-3.35493	-3.35023	-3.35725	-3.30671	-3.38738	-3.57866	-3.34905	-3.47128	-3.39094	0.0258643	-0.0211995	0.865957	0.906172	0.983725	1
	hsa-mir-941-1	5p	cacccggctgtgtgcacatgtgc	-3.31374	-3.35507	-3.34216	-3.2918	-3.3678	-3.35245	-3.41259	-3.44198	-3.65352	-3.33877	-3.32579	-3.31548	0.317202	-0.02402	0.511545	0.157555	0.200526	1
	hsa-mir-92a-1	3p	attgcacttgtcccggcctg	-4.47001	-4.43786	-4.43539	-4.39297	-4.3861	-4.36166	-4.46346	-4.45908	-4.71336	-4.42642	-4.44677	-4.43887	0.201167	-0.024239	0.469637	0.36543	0.383775	1
	hsa-mir-361	5p	ttatcagaatctccaggggta	-4.36751	-4.33113	-4.43539	-4.3791	-4.32204	-4.35725	-4.25961	-4.24659	-4.49948	-4.25033	-4.41349	-4.43887	-0.103544	-0.0243567	0.885113	0.664555	0.643746	1
	hsa-mir-362	5p	aatccttggaacctaggtgtgagtgc	-5.19805	-4.88502	-5.01518	-5.14913	-4.94183	-5.09762	-5.12536	-4.91197	-5.12636	-5.06987	-4.83709	-5.15903	0.0489884	-0.0250651	0.939058	0.859809	0.96109	1
	hsa-mir-155	5p	ttaatgctaatcgtgataggg	-3.85411	-3.99292	-3.8946	-3.99278	-3.95655	-3.96907	-3.80977	-4.00014	-3.96061	-3.86359	-3.83615	-4.00904	0.0219163	-0.0255456	0.879698	0.899611	0.990727	1
	hsa-mir-301a	3p	cagtgcaatagtattgtc	-5.12166	-4.93078	-5.01518	-4.95724	-4.88383	-4.97268	-4.91148	-4.81305	-4.86545	-4.97645	-5.03745	-5.02072	-0.442829	-0.0256425	0.864669	0.0832475	0.270571	1
	hsa-mir-15a	5p	tagcagcacataatggtttgtg	-3.45016	-3.2628	-3.17194	-3.32716	-3.25121	-3.19302	-3.28465	-2.99277	-2.87436	-3.34675	-3.3001	-3.20478	-0.755391	-0.0258763	0.911644	0.181582	0.305255	1
	hsa-mir-31	3p	tgctatgccaacatattgccatc	-3.83199	-3.8304	-3.72962	-3.90198	-3.71504	-3.83834	-3.8338	-3.62899	-3.7691	-3.82436	-3.73418	-3.79967	-0.130769	-0.0262858	0.807932	0.494854	0.511536	1
	hsa-mir-28	3p	actagattgtgagctcctggag	-4.96957	-5.15262	-5.23703	-5.02419	-5.07371	-5.14877	-4.84973	-4.90199	-5.24287	-5.12539	-5.03745	-5.15903	-0.322957	-0.0290843	0.895682	0.460557	0.537696	1
	hsa-mir-137	5p	ttattgcttaagaatacgcgt	-4.49575	-4.85971	-4.56802	-4.72924	-4.739	-4.90573	-4.60149	-4.73253	-4.63253	-4.65825	-4.64252	-4.585	0.0325155	-0.0293729	0.92121	0.912323	0.994389	1
	hsa-mir-577	5p	gtagataaaatattggtacctg	-5.35775	-5.35354	-5.06093	-5.25827	-5.13371	-5.4498	-5.12536	-5.13047	-5.40257	-5.09675	-5.05269	-5.585	-0.0913024	-0.0294321	0.952765	0.79161	0.854559	1
	hsa-mir-137	5p	ttattgcttaagaatacgcgtag	-4.01863	-4.14942	-3.94699	-4.14593	-4.11329	-4.00264	-4.02373	-3.95773	-3.69689	-4.12936	-3.95208	-3.99393	-0.398176	-0.0309238	0.876535	0.292264	0.379819	1
	hsa-mir-126	3p	cgtaccgtgagtaataatgcg	-4.72093	-4.4317	-4.61724	-4.65108	-4.54804	-4.71942	-4.59562	-4.40556	-4.40257	-4.58987	-4.47455	-4.66418	-0.324459	-0.0321907	0.899223	0.318165	0.526697	1
	hsa-mir-106b	3p	ccgcactgtgggtacttgctgct	-4.40351	-4.44097	-4.47111	-4.42821	-4.4445	-4.4444	-4.52083	-4.53261	-4.80051	-4.39045	-4.3355	-4.5436	0.338471	-0.0359741	0.832715	0.183858	0.278994	1
	hsa-mir-4454	5p	cgagtcacggcacca	-4.28059	-4.20924	-4.14595	-4.17566	-4.25972	-4.1797	-4.17002	-4.07123	-4.56442	-4.12342	-4.30119	-4.16449	0.122251	-0.0364681	0.827167	0.747097	0.811836	1
	hsa-mir-320a	5p	aaaagctgggttgagagg	-4.36017	-4.30069	-4.2909	-4.24403	-4.22862	-4.32758	-4.19132	-4.25989	-4.45918	-4.28884	-4.22569	-4.39002	-0.0322675	-0.0369014	0.785421	0.881849	0.763251	1
	hsa-mir-186	5p	ccaaagaattctccttttgggc	-5.35775	-5.03992	-4.97378	-5.30174	-5.0336	-5.27371	-5.30641	-5.22322	-5.45372	-5.30645	-5.06849	-4.94817	0.374777	-0.0378086	0.923971	0.226765	0.542131	1
	hsa-mir-181a-1	5p	attcaacgctgtcggtgagt	-5.38258	-5.16901	-4.86905	-5.02419	-5.41895	-5.57474	-5.17774	-5.08305	-5.35681	-5.22478	-5.08488	-5.06212	0.140299	-0.0382222	0.925401	0.72333	0.886622	1
	hsa-mir-155	5p	taatgctaatcgtgataggggt	-4.30767	-4.46341	-4.38171	-4.37637	-4.46127	-4.37517	-4.46995	-4.48854	-4.64924	-4.41473	-4.38258	-4.30624	0.294731	-0.0385169	0.782838	0.10849	0.341803	1
	hsa-let-7f-1	5p	tgaggtagtagattgtatagt	-3.35559	-3.4761	-3.3909	-3.43128	-3.47517	-3.44014	-3.39114	-3.44507	-3.54457	-3.37264	-3.43353	-3.36664	0.114336	-0.0389454	0.71507	0.412945	0.706163	1
	hsa-mir-455	5p	tatgtgcctttggactacatc	-4.50244	-4.49057	-4.69296	-4.5391	-4.54804	-4.54671	-4.49235	-4.61094	-4.92545	-4.40712	-4.64252	-4.585	0.231328	-0.0401842	0.867988	0.488568	0.635631	1
	hsa-let-7g	5p	ctgaggtagtagtttgtacagtt	-4.6087	-4.75148	-4.83909	-4.72316	-4.67858	-4.72964	-4.62893	-4.71293	-4.56442	-4.72745	-4.50422	-4.91599	-0.252169	-0.0404106	0.907398	0.298523	0.549323	1
	hsa-mir-15a	5p	tagcagcacataatggtttgtgg	-5.04482	-4.99292	-4.63497	-5.00071	-4.8408	-5.05186	-5.03641	-4.89223	-4.476	-4.93633	-4.73642	-4.94817	-0.228451	-0.040545	0.91325	0.696071	0.746468	1
	hsa-mir-31	5p	aggcaagatgctggcata	-5.12166	-5.05251	-4.81106	-4.98943	-5.18486	-4.99116	-4.94926	-4.8642	-4.60862	-4.97645	-5.00849	-4.94817	-0.540687	-0.0408113	0.871794	0.248888	0.414183	1
	hsa-mir-130a	3p	cagtgcaatgttaaaagggca	-4.07647	-3.96177	-4.02841	-3.93704	-3.95442	-4.03274	-3.9287	-3.88458	-3.90349	-3.92004	-4.02273	-4.07089	-0.308053	-0.0415079	0.767592	0.0578668	0.193041	1
	hsa-mir-100	5p	gtagatccgaacttgt	-4.69921	-4.61551	-4.41312	-4.56766	-4.63058	-4.57474	-4.58412	-4.61602	-5.40257	-4.45709	-4.68694	-4.53064	0.489053	-0.041653	0.878702	0.392222	0.434133	1
	hsa-mir-27b	3p	cagtggctaagttctg	-5.19805	-5.12159	-5.06093	-4.93704	-5.33463	-5.03067	-4.91755	-4.90199	-5.57866	-4.91151	-5.19882	-5.21702	0.0134335	-0.0416989	0.879779	0.981542	0.960897	1
	hsa-mir-7-1	5p	tggaagactagtgattttgttgtttt	-5.49908	-5.12159	-5.23703	-5.30174	-5.28632	-5.27371	-5.44659	-4.97724	-4.86545	-5.46781	-5.35372	-4.98294	-0.54694	-0.0416989	0.928168	0.42715	0.534677	1
	hsa-mir-454	5p	accctatcaatattgtctctgc	-4.09451	-4.04743	-4.28278	-3.96665	-4.07092	-4.11989	-4.03241	-4.09674	-4.24622	-4.04621	-4.19236	-4.1327	-0.0386097	-0.0418876	0.843693	0.87213	0.843558	1
	hsa-let-7a-3	5p	gtgaggtagtaggttgtatagtt	-4.12307	-4.36914	-4.26699	-4.30865	-4.31956	-4.29219	-4.29314	-4.32013	-4.10884	-4.36572	-4.201	-4.13784	-0.0288799	-0.0428315	0.862359	0.905216	0.864149	1
	hsa-mir-27b	3p	ttcacagtggctaagttct	-4.28261	-4.22415	-4.34308	-4.24403	-4.22463	-4.3317	-4.29314	-4.26214	-4.31542	-4.21618	-4.23268	-4.34611	0.0158766	-0.0430185	0.749463	0.866175	0.894825	1
	hsa-mir-100	5p	cgtagatccgaacttgt	-4.11472	-4.12611	-3.93963	-3.95108	-4.16196	-4.03692	-4.02295	-4.12714	-5.15269	-3.90791	-4.15941	-4.0578	0.577439	-0.0433921	0.855442	0.408759	0.399479	1
	hsa-mir-769	3p	ctgggatctccggggtcttggtt	-4.30983	-4.30523	-4.29917	-4.37098	-4.41895	-4.21617	-4.47214	-4.38109	-4.5439	-4.33268	-4.21205	-4.31393	0.309702	-0.0435817	0.670451	0.0753972	0.200887	1
	hsa-mir-210	5p	ctgtgcgtgtgacagcggctgat	-4.6399	-4.8358	-4.53806	-4.6311	-4.80165	-4.70944	-4.70435	-4.76729	-4.25644	-4.61962	-4.70746	-4.63075	-0.245158	-0.0438524	0.854813	0.637894	0.642061	1
	hsa-mir-196b	5p	taggtagtttcctgttgt	-4.43118	-4.40501	-4.30761	-4.50131	-4.38323	-4.21935	-4.46561	-4.36935	-4.68471	-4.39963	-4.50422	-4.1813	0.250609	-0.0460472	0.862292	0.312319	0.517561	1
	hsa-mir-30d	5p	tgtaaacatccccgactggaagct	-1.86061	-1.91563	-1.96966	-1.88439	-1.93416	-1.95545	-1.91793	-1.9431	-2.19074	-1.887	-1.87504	-1.92495	0.209241	-0.0462442	0.614607	0.364851	0.496316	1
	hsa-mir-22	3p	aagctgccagttgaagaactgt	-2.74976	-2.29825	-2.47297	-2.5247	-2.47879	-2.42357	-2.44284	-2.29954	-2.57491	-2.51376	-2.4787	-2.46872	-0.169231	-0.0469684	0.893684	0.685952	0.774579	1
	hsa-mir-320a	5p	aagctgggttgagagggcgaa	-4.67351	-4.89379	-4.90123	-4.74165	-4.739	-4.93792	-4.94273	-4.78202	-4.65784	-4.77762	-4.74398	-4.88603	-0.0681894	-0.0478629	0.827956	0.809637	0.791695	1
	hsa-mir-20a	5p	taaagtgcttatagtgcaggt	-3.15879	-3.07385	-3.11317	-3.12367	-3.14495	-3.13252	-3.03209	-3.00474	-3.16119	-3.06736	-3.16139	-3.05522	-0.120119	-0.0486014	0.648287	0.43044	0.374768	1
	hsa-mir-214	3p	tacagcaggcacagacaggcag	-4.6087	-4.28296	-4.63497	-4.22639	-4.37755	-4.42347	-4.09487	-4.20699	-4.3315	-4.45709	-4.51308	-4.49392	-0.984986	-0.0491757	0.871589	0.102016	0.303575	1
	hsa-mir-24-1	3p	ctggctcagttcagcaggaaca	-5.21509	-5.10687	-5.41312	-5.14913	-5.00877	-5.35289	-5.15602	-5.04029	-5.18072	-5.25033	-5.13812	-5.28397	-0.31627	-0.0492619	0.848197	0.319814	0.525962	1
	hsa-mir-454	3p	tagtgcaatattgcttatagggtt	-3.38488	-3.5199	-3.50867	-3.56221	-3.47446	-3.52941	-3.47302	-3.51606	-3.35942	-3.49307	-3.4103	-3.44722	-0.0511191	-0.0494368	0.699193	0.751016	0.692338	1
	hsa-mir-532	5p	catgccttgagtgtaggaccg	-5.16587	-4.85971	-5.11209	-4.74165	-4.85751	-5.14877	-4.92996	-4.91197	-5.05578	-4.93633	-4.92007	-5.21702	-0.202222	-0.0505471	0.881558	0.502563	0.66515	1
	hsa-mir-30a	5p	tgtaaacatcctcgactggaag	-4.13158	-4.20378	-4.35242	-4.29269	-4.22068	-4.20987	-4.10889	-4.18372	-3.99697	-4.203	-4.07334	-4.34611	-0.357478	-0.0514216	0.841943	0.194321	0.393285	1
	hsa-mir-15b	5p	tagcagcacatcatggtttac	-3.32792	-3.17575	-3.31795	-3.34069	-3.18144	-3.3346	-3.16082	-3.14594	-2.81523	-3.25112	-3.22362	-3.28036	-0.710836	-0.0523774	0.703564	0.163254	0.177615	1
	hsa-mir-92b	3p	tattgcactcgtcccggcctc	-2.8078	-2.76682	-2.94662	-2.77033	-2.75788	-2.81306	-2.75349	-2.80193	-2.97138	-2.77748	-2.86598	-2.81121	0.00426492	-0.0524177	0.738093	0.98377	0.881125	1
	hsa-mir-425	3p	atcgggaatgtcgtgtccgcc	-4.42269	-4.39366	-4.1891	-4.33252	-4.40072	-4.31546	-4.42245	-4.54112	-4.69405	-4.33748	-4.32959	-4.26973	0.393811	-0.0541109	0.789513	0.11382	0.366061	1
	hsa-mir-425	5p	atgacacgatcactcccgttgagt	-3.8481	-3.62734	-3.79246	-3.74417	-3.66635	-3.82269	-3.71496	-3.71293	-3.80658	-3.74641	-3.67119	-3.77882	-0.0259876	-0.0563969	0.768094	0.889114	0.820896	1
	hsa-mir-27a	3p	ttcacagtggctaagttcc	-3.22492	-3.18173	-3.27958	-3.22332	-3.16679	-3.20925	-3.22462	-3.27757	-3.44994	-3.1682	-3.26357	-3.18245	0.184601	-0.056833	0.589994	0.324664	0.541765	1
	hsa-mir-25	5p	aggcggagacttgggcaatt	-5.04482	-5.07884	-5.01518	-5.20028	-5.16714	-4.99116	-5.10605	-5.13047	-5.31542	-5.15606	-4.9947	-4.91599	0.271716	-0.0568906	0.769994	0.165266	0.375261	1
	hsa-mir-3176	5p	actggcctgggactaccgggggt	-5.21509	-5.22226	-5.31621	-5.20028	-5.11792	-5.3115	-5.27745	-5.39932	-5.57866	-5.27748	-5.24458	-5.15903	0.319683	-0.0571958	0.641656	0.187235	0.330525	1
	hsa-mir-193b	3p	aactggccctcaaagtcccgctt	-5.23281	-5.26177	-5.17008	-5.35005	-5.33463	-5.39865	-5.27745	-5.4315	-5.75475	-5.30645	-5.17763	-5.10787	0.458429	-0.0573945	0.732126	0.195214	0.264335	1
	hsa-mir-1296	5p	ttagggccctggctccatct	-4.37248	-4.28732	-4.41312	-4.43748	-4.40974	-4.33586	-4.30343	-4.07415	-4.32339	-4.28884	-4.27196	-4.43887	-0.330408	-0.0578306	0.727249	0.259558	0.263983	1
	hsa-mir-196b	5p	taggtagtttcctgttgttggg	-3.32724	-3.4053	-3.3639	-3.40965	-3.35209	-3.32922	-3.3545	-3.51001	-3.35206	-3.42899	-3.27299	-3.31548	0.0880824	-0.062487	0.64718	0.537067	0.872861	1
	hsa-mir-25	3p	cattgcacttgtctcggtct	-4.06772	-4.14151	-4.15784	-4.07943	-4.06677	-4.16256	-4.16458	-4.24878	-4.43773	-4.07336	-4.11069	-4.10308	0.3103	-0.0632855	0.447007	0.174866	0.315923	1
	hsa-mir-148b	3p	tcagtgcatcacagaactttg	-4.56381	-4.25357	-4.6002	-4.42213	-4.47165	-4.4444	-4.34885	-4.14577	-4.46472	-4.35554	-4.47455	-4.50581	-0.42151	-0.0647009	0.83556	0.350584	0.515899	1
	hsa-mir-17	3p	ctgcagtgaaggcacttgtagc	-4.54484	-4.26802	-4.65345	-4.41318	-4.38898	-4.67165	-4.29752	-4.19714	-4.27402	-4.38503	-4.29573	-4.70039	-0.708216	-0.0675454	0.874074	0.173368	0.395406	1
	hsa-mir-181b-2	5p	aacattcattgctgtcggtgggttt	-3.46412	-3.58399	-3.5727	-3.64398	-3.52606	-3.61729	-3.56686	-3.55957	-3.32178	-3.57129	-3.4254	-3.53837	-0.14164	-0.0680236	0.650753	0.566638	0.474187	1
	hsa-mir-30a	5p	tgtaaacatcctcgactggaagc	-2.80522	-2.85922	-2.97815	-2.88205	-2.86846	-2.9303	-2.82015	-2.85525	-2.86967	-2.83178	-2.82979	-2.8951	-0.0777234	-0.0681753	0.644689	0.595225	0.613543	1
	hsa-mir-296	3p	gagggttgggtggaggctctcc	-4.6399	-4.6975	-5.23703	-4.78115	-4.63566	-4.93792	-4.75597	-4.55867	-4.57148	-4.90552	-4.77558	-4.80684	-0.696029	-0.0686294	0.894638	0.352275	0.57266	1
	hsa-mir-589	3p	tcagaacaaatgccggttcccaga	-5.09451	-4.92123	-4.90123	-4.83231	-4.95229	-4.87577	-4.98348	-4.87335	-4.9766	-4.82932	-5.05269	-4.94817	-0.0662315	-0.0688788	0.761599	0.719292	0.70924	1
	hsa-mir-146a	5p	tgagaactgaattccatgggttg	-3.64688	-3.66126	-3.47736	-3.69231	-3.62906	-3.55217	-3.82482	-3.62741	-3.73356	-3.60688	-3.62248	-3.46772	0.26452	-0.0702241	0.721459	0.179536	0.531121	1
	hsa-mir-320a	5p	aaaagctgggttgagaggg	-4.52667	-4.51953	-4.38171	-4.44062	-4.42836	-4.51404	-4.43435	-4.42817	-4.43773	-4.48329	-4.37275	-4.48233	-0.102933	-0.0711405	0.645203	0.462378	0.530809	1
	hsa-mir-941-1	5p	cacccggctgtgtgcacatgtg	-4.96957	-4.91189	-4.69296	-4.89925	-4.8408	-4.55355	-5.26366	-5.09829	-5.01439	-4.93633	-4.86638	-4.68191	0.459623	-0.0713538	0.804972	0.0760447	0.353383	1
	hsa-let-7g	5p	tgaggtagtagtttgtacagt	-3.71375	-3.75791	-3.70983	-3.75377	-3.75216	-3.76071	-3.66982	-3.70849	-3.70167	-3.74931	-3.67313	-3.66767	-0.0810324	-0.0726601	0.387242	0.161987	0.173	1
	hsa-mir-26a-1	5p	ttcaagtaatccaggataggct	-1.87973	-1.853	-1.83057	-1.83131	-1.86648	-1.85978	-1.85309	-1.90762	-2.18485	-1.79812	-1.85018	-1.82329	0.254275	-0.0729231	0.213702	0.340151	0.453025	1
	hsa-mir-21	5p	agcttatcagactgatgttgact	-4.36505	-4.26802	-4.20226	-4.30174	-4.39481	-4.35725	-4.37787	-4.37226	-4.55747	-4.32324	-4.20319	-4.21702	0.304049	-0.0730751	0.641065	0.114769	0.404641	1
	hsa-mir-7-1	5p	tggaagactagtgattttgttgttt	-4.26278	-4.14624	-4.05139	-4.26035	-4.16196	-4.02655	-4.20533	-4.0204	-3.84493	-4.21984	-4.08655	-4.06212	-0.348708	-0.0730802	0.716651	0.35536	0.375207	1
	hsa-mir-137	5p	tattgcttaagaatacgcgtag	-4.96957	-4.99292	-5.06093	-4.98943	-4.80165	-5.01047	-4.99066	-4.84647	-4.67557	-5.06127	-4.88707	-4.98294	-0.479941	-0.0732934	0.628365	0.195735	0.153023	1
	hsa-mir-1307	3p	actcggcgtggcgtcggtcgtggt	-4.40891	-4.51211	-4.6002	-4.45016	-4.4478	-4.48957	-4.50399	-4.47356	-4.48175	-4.61962	-4.42797	-4.38088	-0.0486699	-0.0737808	0.753826	0.746302	0.71205	1
	hsa-mir-455	3p	atgcagtccatgggcatatacact	-5.53384	-5.30523	-4.97378	-5.43437	-5.3098	-5.50779	-5.22474	-5.18372	-5.75475	-5.27748	-4.98134	-5.46006	0.235778	-0.0748041	0.890953	0.659409	0.837974	1
	hsa-mir-192	5p	ctgacctatgaattgacagcc	-3.85035	-3.85482	-3.88807	-3.81334	-3.91186	-3.83044	-3.85979	-3.92116	-4.28862	-3.79066	-3.85247	-3.85529	0.306217	-0.0754916	0.27878	0.357353	0.433604	1
	hsa-mir-21	3p	caacaccagtcgatgggct	-4.72093	-4.65971	-4.73642	-4.67201	-4.69001	-4.80882	-4.82433	-4.91197	-5.10154	-4.75601	-4.61904	-4.64714	0.424901	-0.0755374	0.554154	0.0892785	0.225033	1
	hsa-let-7a-1	3p	ctatacaatctactgtctttcct	-5.312	-4.87642	-5.31621	-5.06198	-5.10268	-5.27371	-5.15602	-5.18372	-5.45372	-5.02848	-5.2211	-5.15903	0.198837	-0.0764784	0.852986	0.614181	0.852301	1
	hsa-mir-339	5p	tccctgtcctccaggagctcac	-4.85715	-4.58399	-4.69296	-4.69968	-4.67858	-4.75083	-4.72742	-4.63696	-4.443	-4.79572	-4.60776	-4.63075	-0.285018	-0.0796691	0.754939	0.399277	0.492697	1
	hsa-mir-455	3p	gcagtccatgggcatatacac	-4.5796	-4.27223	-4.37172	-4.44696	-4.27727	-4.29219	-4.27188	-3.96452	-4.14462	-4.41666	-4.30673	-4.39936	-0.909183	-0.0804504	0.754957	0.0916419	0.234265	1
	hsa-mir-10a	5p	taccctgtagatccgaatttg	-4.24754	-4.08983	-4.00234	-4.06995	-4.14844	-3.97998	-4.1394	-4.05972	-4.60093	-4.04868	-4.23034	-3.95831	0.297652	-0.0817461	0.766854	0.470146	0.62864	1
	hsa-mir-221	3p	gctacattgtctgctgggtttc	-4.98978	-5.32872	-4.42411	-5.35005	-5.26405	-4.56756	-5.15602	-4.62116	-4.37909	-5.44662	-4.57557	-4.61496	-0.568353	-0.0843014	0.932135	0.606605	0.73224	1
	hsa-mir-106b	5p	taaagtgctgacagtgcaga	-4.30983	-4.19482	-4.26699	-4.21688	-4.18126	-4.29598	-4.18788	-4.1288	-3.86826	-4.15712	-4.26432	-4.24257	-0.568793	-0.0861133	0.486694	0.175773	0.130021	1
	hsa-mir-155	5p	ttaatgctaatcgtgataggggt	-2.3423	-2.41168	-2.38444	-2.39521	-2.40828	-2.40175	-2.3817	-2.5035	-2.67893	-2.31703	-2.38288	-2.33029	0.278731	-0.0866183	0.27411	0.238189	0.408692	1
	hsa-mir-137	5p	ttattgcttaagaatacgcgta	-4.98978	-4.72666	-4.65345	-5.03643	-4.81689	-4.76182	-4.82929	-4.7259	-4.443	-4.76024	-4.83709	-4.66418	-0.330146	-0.0867328	0.772175	0.467182	0.541393	1
	hsa-mir-106b	5p	taaagtgctgacagtgcagat	-3.15818	-2.9156	-2.94219	-3.01465	-3.04055	-2.98609	-2.91694	-2.76983	-2.96166	-2.93858	-3.00514	-2.96382	-0.325915	-0.0867932	0.688445	0.27666	0.418279	1
	hsa-mir-942	5p	ttctctgttttggccatgtgtgt	-5.40891	-4.91189	-4.97378	-5.02419	-4.90232	-4.93792	-4.96947	-5.05408	-5.05578	-5.03645	-4.93165	-5.21702	-0.179644	-0.0876462	0.849837	0.693486	0.76598	1
	hsa-mir-29a	3p	ctagcaccatctgaaatcgg	-5.10788	-4.82056	-5.01518	-5.21877	-5.00877	-4.95495	-5.14556	-4.98914	-5.12636	-4.99799	-5.05269	-4.78336	0.216238	-0.0877319	0.772394	0.3543	0.748117	1
	hsa-mir-425	3p	catcgggaatgtcgtgtccgc	-4.5196	-4.49057	-4.45887	-4.48012	-4.56075	-4.42861	-4.53836	-4.48475	-4.77703	-4.41282	-4.51758	-4.42865	0.224399	-0.0880943	0.393519	0.343719	0.540061	1
	hsa-mir-106b	3p	taccgcactgtgggtacttgct	-3.99498	-4.01579	-4.08576	-4.01465	-4.12417	-4.08572	-3.9849	-4.0204	-4.2599	-3.96199	-3.95331	-4.07089	0.121436	-0.0883769	0.479328	0.588779	0.863338	1
	hsa-mir-301a	3p	cagtgcaatagtattgtcaaagcat	-4.14173	-3.85808	-4.07566	-3.93803	-3.84492	-3.92153	-3.86626	-3.74679	-3.30105	-3.92748	-4.04349	-3.99393	-1.4385	-0.0885697	0.719422	0.139372	0.175545	1
	hsa-mir-196b	5p	taggtagtttcctgttgttggga	-4.02308	-4.08568	-4.02395	-4.11067	-4.06265	-4.09762	-3.97293	-4.08155	-3.95198	-4.08221	-3.83147	-4.10787	-0.101752	-0.0890625	0.718601	0.420516	0.438586	1
	hsa-mir-423	3p	agctcggtctgaggcccct	-5.19805	-5.13683	-5.41312	-5.04902	-5.18486	-5.35289	-5.3886	-5.09829	-5.27763	-5.42642	-5.10191	-5.10787	0.0125921	-0.0895937	0.798464	0.965344	0.885711	1
	hsa-mir-126	5p	cattattacttttggtacg	-5.312	-5.0042	-5.41312	-5.27946	-5.13371	-5.03067	-5.16675	-5.34132	-5.35681	-5.33748	-5.42067	-4.858	0.0988183	-0.0907464	0.869678	0.764106	0.981281	1
	hsa-mir-31	5p	aggcaagatgctggcatagc	-3.61564	-3.46639	-3.2701	-3.61765	-3.32503	-3.22063	-3.55211	-3.39715	-3.3174	-3.51454	-3.47455	-3.24987	-0.0677991	-0.0907477	0.785962	0.827489	0.78518	1
	hsa-mir-296	3p	agggttgggtggaggctct	-4.8496	-4.9712	-5.23703	-4.97843	-5.04656	-4.93792	-5.17774	-4.91197	-5.05578	-5.14559	-4.77558	-5.02072	0.0650748	-0.0930622	0.818604	0.843808	0.973196	1
	hsa-mir-339	3p	tgagcgcctcgacgacagagc	-4.72654	-4.68636	-4.52382	-4.6311	-4.71998	-4.63689	-4.6789	-4.62636	-4.68471	-4.65157	-4.62479	-4.5436	0.04006	-0.0937439	0.616583	0.805962	0.883823	1
	hsa-mir-16-1	5p	agcagcacgtaaatattggcgt	-5.09451	-4.84363	-5.01518	-5.08913	-4.98529	-4.99116	-5.03641	-4.62636	-4.71336	-5.14559	-4.70746	-4.98294	-0.557374	-0.0942297	0.807371	0.27015	0.347347	1
	hsa-mir-26b	5p	ttcaagtaattcaggataggt	-3.28342	-3.26384	-3.31361	-3.24584	-3.26579	-3.26017	-3.2032	-3.23795	-3.38092	-3.21339	-3.32087	-3.20842	-0.0302391	-0.0949617	0.401266	0.837163	0.458137	1
	hsa-mir-106a	5p	aaagtgcttacagtgcaggta	-5.21509	-5.12159	-5.41312	-5.32522	-5.26405	-5.27371	-5.25029	-5.31499	-5.18072	-5.18906	-5.2211	-5.21702	-0.00291072	-0.0986829	0.6821	0.99022	0.83155	1
	hsa-mir-181a-1	5p	aacattcaacgctgtcggtgagtt	-2.7165	-2.65151	-2.86381	-2.75833	-2.77317	-2.84503	-2.66844	-2.71775	-2.71041	-2.64883	-2.66195	-2.79777	-0.109368	-0.0992368	0.631514	0.551022	0.572022	1
	hsa-mir-21	5p	agcttatcagactgatgttgac	-3.7818	-3.7895	-3.6868	-3.65415	-3.73193	-3.76856	-3.78654	-3.75586	-3.65784	-3.66985	-3.76425	-3.69851	-0.0454063	-0.101102	0.389752	0.7248	0.485539	1
	hsa-mir-1294	5p	tgtgaggttggcattgttgtct	-4.85715	-4.91189	-4.81106	-4.87292	-4.86611	-4.78469	-4.9363	-4.94338	-5.10154	-4.82436	-4.74398	-4.88603	0.26499	-0.101316	0.457204	0.115026	0.451424	1
	hsa-let-7b	5p	tgaggtagtaggttgtgtggttt	-3.39161	-3.65101	-3.42747	-3.48428	-3.54721	-3.50966	-3.51499	-3.59703	-3.26797	-3.57795	-3.30119	-3.46442	-0.0716054	-0.101977	0.73059	0.826324	0.734011	1
	hsa-mir-548d-1	5p	aaagtaattgtggtttttgcc	-5.23281	-4.9712	-4.81106	-5.03643	-4.85751	-4.89049	-4.94273	-5.06832	-4.7036	-5.01297	-5.06849	-4.80684	-0.259335	-0.102196	0.789501	0.572683	0.639355	1
	hsa-mir-151a	5p	tcgaggagctcacagtctagtatg	-5.38258	-5.20378	-5.23703	-5.13334	-5.16714	-5.1768	-5.3886	-5.06832	-5.40257	-5.32169	-5.15743	-5.21702	0.0273317	-0.102594	0.592579	0.927847	0.851419	1
	hsa-mir-24-1	3p	ctggctcagttcagcaggaac	-4.53024	-4.58399	-4.52382	-4.55519	-4.65126	-4.62861	-4.61045	-4.67038	-4.92545	-4.497	-4.48282	-4.53064	0.353467	-0.102882	0.154017	0.184954	0.338973	1
	hsa-mir-186	5p	caaagaattctccttttgggctt	-2.27223	-2.25494	-2.29742	-2.25053	-2.30496	-2.32237	-2.32544	-2.40958	-2.56575	-2.20872	-2.25095	-2.23708	0.306138	-0.103093	0.071702	0.149146	0.348	1
	hsa-mir-19b-2	3p	tgtgcaaatccatgcaaaactgatt	-4.47315	-4.25765	-4.35242	-4.32042	-4.305	-4.2847	-4.25961	-4.18183	-4.41729	-4.36401	-4.28501	-4.30624	-0.188039	-0.103197	0.57492	0.467483	0.463788	1
	hsa-mir-423	5p	tgaggggcagagagcgagact	-3.39187	-3.51729	-3.32765	-3.40152	-3.48698	-3.40791	-3.52404	-3.45237	-3.76131	-3.4186	-3.2666	-3.42263	0.319184	-0.104065	0.600839	0.21489	0.501058	1
	hsa-mir-590	3p	taattttatgtataagctagtc	-3.48334	-3.44537	-3.44231	-3.43282	-3.4488	-3.39005	-3.35217	-3.39315	-3.63008	-3.35287	-3.54464	-3.34362	0.0033662	-0.104827	0.57918	0.988123	0.698557	1
	hsa-mir-574	5p	tgagtgtgtgtgtgtgagt	-5.12166	-5.15262	-5.01518	-5.01229	-5.00877	-5.09762	-5.18902	-5.08305	-5.01439	-5.04457	-5.05269	-5.06212	-0.00231256	-0.105001	0.407074	0.988571	0.673883	1
	hsa-mir-182	5p	tttggcaatggtagaactcaca	-3.87425	-3.8124	-3.90459	-3.80379	-3.92959	-3.86013	-3.8022	-3.91097	-4.17783	-3.73622	-3.86336	-3.86072	0.205527	-0.105712	0.439271	0.467538	0.691856	1
	hsa-mir-532	5p	atgccttgagtgtaggaccgt	-4.83487	-4.95052	-4.86905	-4.8481	-4.90232	-5.05186	-5.0528	-5.1475	-4.73356	-4.99799	-4.71452	-4.80684	0.193028	-0.109248	0.656151	0.539029	0.77721	1
	hsa-mir-17	5p	tcaaagtgcttacagtgcagg	-4.8277	-4.6975	-4.49666	-4.7881	-4.66745	-4.66269	-4.78204	-4.70035	-4.7036	-4.60748	-4.59676	-4.68191	0.118357	-0.109783	0.689845	0.632441	0.966062	1
	hsa-let-7a-1	5p	gaggtagtaggttgtatagtt	-4.5796	-4.70317	-4.33394	-4.646	-4.72623	-4.35289	-4.75177	-4.42817	-4.28862	-4.84456	-4.29845	-4.33784	-0.12042	-0.109902	0.839282	0.792402	0.760395	1
	hsa-mir-29b-1	3p	tagcaccatttgaaatcagtg	-5.15063	-4.76444	-4.51003	-5.08913	-4.72623	-4.72964	-4.95589	-4.64782	-4.67557	-5.02848	-4.729	-4.53064	-0.118425	-0.110863	0.856459	0.832166	0.83186	1
	hsa-mir-324	5p	cgcatcccctagggcattggtgt	-4.046	-3.95971	-3.85082	-4.08495	-3.88383	-3.84234	-4.04371	-3.7123	-3.55541	-4.06213	-3.83333	-3.82407	-0.519515	-0.110879	0.661924	0.336195	0.281409	1
	hsa-mir-151a	5p	tcgaggagctcacagtctagta	-3.41657	-3.13947	-3.22069	-3.20887	-3.19642	-3.18646	-3.12644	-2.82027	-3.09223	-3.2498	-3.17454	-3.21516	-0.761706	-0.111076	0.638722	0.126894	0.225476	1
	hsa-mir-625	5p	agggggaaagttctatagtc	-5.2513	-5.03992	-4.936	-4.91774	-5.10268	-5.01047	-5.14556	-4.79726	-5.15269	-5.11563	-4.86638	-5.10787	-0.106378	-0.111157	0.730368	0.784428	0.711034	1
	hsa-mir-183	5p	ctggtagaattcact	-5.29081	-5.30523	-4.86905	-5.23807	-5.41895	-5.09762	-5.14556	-5.50405	-6.05578	-5.11563	-5.05269	-5.15903	0.614018	-0.111509	0.781162	0.26101	0.419881	1
	hsa-mir-130a	3p	agtgcaatgttaaaagggcat	-5.65878	-5.09263	-5.01518	-5.30174	-5.16714	-5.1768	-5.20061	-4.90199	-5.05578	-5.29172	-5.11964	-5.21702	-0.594913	-0.111908	0.843945	0.432302	0.607275	1
	hsa-mir-21	5p	tagcttatcagactgatgttgact	-1.70125	-1.66714	-1.63722	-1.66151	-1.70823	-1.69609	-1.67216	-1.77369	-1.95963	-1.62122	-1.63984	-1.60612	0.264288	-0.112095	0.11351	0.251266	0.482398	1
	hsa-mir-421	5p	atcaacagacattaattgggc	-4.77418	-4.85971	-4.97378	-4.87292	-4.91186	-4.95495	-4.73942	-4.83787	-4.99508	-4.76452	-4.84664	-4.858	-0.0274601	-0.112172	0.528497	0.907045	0.695597	1
	hsa-mir-18a	5p	taaggtgcatctagtgcagata	-4.52667	-4.32392	-4.49666	-4.52359	-4.43154	-4.4498	-4.3959	-4.23369	-4.1113	-4.4186	-4.38926	-4.39936	-0.592654	-0.113466	0.537925	0.128269	0.189896	1
	hsa-mir-16-1	5p	tagcagcacgtaaatattggcg	-1.31342	-1.1959	-1.22671	-1.22791	-1.21644	-1.13597	-1.15425	-1.20337	-1.42636	-1.1746	-1.26991	-1.14934	0.0361296	-0.115308	0.404132	0.872734	0.786847	1
	hsa-mir-92a-1	3p	tattgcacttgtccc	-4.84217	-4.49057	-4.78473	-4.45664	-4.55224	-4.57474	-4.38679	-4.23369	-4.90965	-4.41666	-4.8766	-4.68191	-0.569564	-0.115407	0.797036	0.459469	0.470339	1
	hsa-mir-181d	5p	aacattcattgttgtcggtgggt	-4.33887	-4.3993	-4.28278	-4.3958	-4.34236	-4.42347	-4.37087	-4.40872	-4.40257	-4.29902	-4.3355	-4.24257	0.116384	-0.11674	0.33147	0.246757	0.948882	1
	hsa-mir-182	5p	tttggcaatggtagaactcacactg	-3.43722	-3.29373	-3.51275	-3.3274	-3.41493	-3.45857	-3.30746	-3.33219	-3.56793	-3.29579	-3.32812	-3.47553	-0.0281112	-0.117083	0.60149	0.914532	0.721245	1
	hsa-mir-24-1	3p	tggctcagttcagcaggaa	-5.2706	-4.90275	-4.83909	-5.13334	-5.0336	-4.78469	-4.91148	-4.67038	-4.81274	-5.18906	-4.84664	-4.83167	-0.606741	-0.117781	0.799657	0.267204	0.460971	1
	hsa-mir-30e	5p	tgtaaacatccttgactggaagc	-3.66072	-3.66023	-3.87216	-3.71068	-3.69938	-3.75739	-3.62423	-3.63696	-3.5019	-3.66504	-3.63238	-3.75036	-0.391039	-0.117996	0.583285	0.172732	0.308168	1
	hsa-mir-181b-1	5p	caacattcattgctgtcggtgggtt	-4.5196	-4.59276	-4.53806	-4.55111	-4.60129	-4.58204	-4.68602	-4.64235	-4.55063	-4.50877	-4.46242	-4.53064	0.160916	-0.120803	0.172177	0.18968	0.753916	1
	hsa-mir-484	5p	tcaggctcagtcccctcccgat	-3.92998	-3.56737	-3.78473	-3.71598	-3.65713	-3.70944	-3.67855	-3.51769	-3.7036	-3.70777	-3.72315	-3.70228	-0.340959	-0.121055	0.684226	0.364908	0.493748	1
	hsa-mir-27b	3p	ttcacagtggctaagttctg	-3.27857	-3.16387	-3.33123	-3.1983	-3.21444	-3.22871	-3.2101	-3.20302	-3.4213	-3.16289	-3.2874	-3.17394	0.0455588	-0.121539	0.478073	0.828727	0.825734	1
	hsa-mir-887	5p	gtgaacgggcgccatcccgaggct	-4.67853	-4.77781	-4.73642	-4.80964	-4.70175	-4.77311	-4.81457	-4.78957	-5.03459	-4.71194	-4.59137	-4.7399	0.289858	-0.121637	0.416274	0.187703	0.483047	1
	hsa-FPCMpre4	5p	cctccatgtaaacgtacaa	-5.19805	-4.88502	-4.936	-4.8481	-4.97401	-5.05186	-5.07861	-4.66463	-4.99508	-4.88235	-5.24458	-4.7399	-0.240456	-0.123947	0.792888	0.590468	0.604789	1
	hsa-mir-100	5p	aacccgtagatccgaacttgtg	-2.87132	-2.72221	-2.71632	-2.80133	-2.7645	-2.7698	-2.7815	-2.71769	-2.83099	-2.74844	-2.65382	-2.75505	0.0154685	-0.124216	0.454291	0.916996	0.721734	1
	hsa-mir-425	3p	atcgggaatgtcgtgtccgc	-4.8496	-4.72666	-4.81106	-4.66668	-4.8092	-4.72964	-4.76021	-4.77459	-4.8383	-4.75601	-4.71452	-4.76109	-0.0109712	-0.126935	0.288248	0.919289	0.530931	1
	hsa-mir-140	3p	taccacagggtagaaccacgga	-4.66364	-4.78465	-4.47111	-4.7354	-4.53977	-4.52681	-4.59562	-4.76729	-4.50555	-4.70066	-4.59137	-4.47105	-0.0398627	-0.127472	0.670385	0.893902	0.757299	1
	hsa-mir-548d-1	5p	aaaagtaattgtggtttttgc	-4.32299	-4.37447	-4.41312	-4.46655	-4.39776	-4.34857	-4.41278	-4.51202	-4.36117	-4.36744	-4.30952	-4.27679	0.125952	-0.127918	0.232669	0.332292	0.9444	1
	hsa-mir-193a	5p	tgggtctttgcgggcgagatg	-4.24011	-4.19305	-4.19563	-4.18604	-4.24079	-4.14877	-4.20061	-4.00762	-4.05578	-4.22726	-3.9671	-4.27679	-0.323113	-0.128628	0.640778	0.164102	0.164242	1
	hsa-mir-103a-1	5p	agcagcattgtacagggct	-4.53384	-4.55056	-4.52382	-4.5593	-4.50817	-4.48366	-4.55396	-4.67621	-4.3315	-4.53331	-4.48701	-4.42865	-0.0363707	-0.13001	0.216923	0.892078	0.509435	1
	hsa-mir-652	3p	aatggcgccactagggttgtg	-4.81369	-4.55056	-4.71415	-4.65621	-4.58735	-4.72964	-4.65154	-4.29502	-4.69405	-4.60449	-4.48282	-4.83167	-0.399357	-0.130161	0.700475	0.390754	0.393294	1
	hsa-mir-16-1	5p	tagcagcacgtaaatattggcgtt	-3.90716	-3.87134	-3.78729	-3.93803	-3.77762	-3.73905	-3.84816	-3.78881	-3.77135	-3.91942	-3.79484	-3.6892	-0.128472	-0.132678	0.524109	0.293872	0.311619	1
	hsa-mir-147b	5p	agtgtgcggaaatgcttctgct	-4.49575	-4.5158	-4.6002	-4.47669	-4.54804	-4.50163	-4.46778	-4.32796	-4.53727	-4.554	-4.4243	-4.47105	-0.238567	-0.132752	0.338209	0.272642	0.164028	1
	hsa-mir-3129	3p	aaactaatctctacactgctgc	-5.35775	-5.24157	-5.17008	-5.21877	-5.24286	-5.27371	-5.12536	-5.09829	-5.45372	-5.05284	-5.2694	-5.28397	-0.0731968	-0.133435	0.591201	0.824861	0.622356	1
	hsa-mir-99a	5p	aacccgtagatccgatcttgtg	-4.36505	-4.25155	-4.44698	-4.32764	-4.33463	-4.36166	-4.24247	-4.22738	-4.25644	-4.32793	-4.21655	-4.35455	-0.295478	-0.134616	0.484395	0.183271	0.274665	1
	hsa-mir-93	5p	caaagtgctgttcgtgcaggt	-3.25073	-3.29978	-3.24433	-3.26557	-3.32129	-3.31506	-3.32711	-3.40212	-3.59338	-3.203	-3.20848	-3.21702	0.333076	-0.136182	0.0800258	0.151161	0.39244	1
	hsa-mir-23a	3p	atcacattgccagggatttc	-4.36017	-4.36914	-4.40239	-4.49059	-4.33977	-4.52038	-4.23605	-4.06257	-3.99697	-4.44251	-4.14002	-4.38088	-0.899785	-0.1379	0.606264	0.0555559	0.0679586	1
	hsa-mir-24-2	5p	gtgcctactgagctgaaacacag	-5.35775	-5.06547	-5.06093	-5.07534	-5.26405	-5.07414	-5.14556	-4.75305	-5.07806	-5.0876	-5.24458	-4.98294	-0.476269	-0.138541	0.674936	0.341477	0.399511	1
	hsa-mir-590	5p	gagcttattcataaaagtgcag	-5.2706	-5.02769	-5.53806	-5.16552	-5.24286	-5.03067	-5.09671	-4.98914	-4.78861	-5.33748	-5.2211	-5.10787	-1.09232	-0.139282	0.750894	0.151794	0.335797	1
	hsa-mir-181c	5p	aacattcaacctgtcggtgagtt	-3.87345	-3.8705	-3.83049	-3.82615	-3.92261	-3.92153	-3.89144	-4.00386	-4.14729	-3.76798	-3.86537	-3.76765	0.301852	-0.142384	0.210314	0.165688	0.457759	1
	hsa-mir-454	3p	tagtgcaatattgcttatagggt	-3.74556	-3.83658	-3.70555	-3.89386	-3.7891	-3.70845	-3.81312	-3.8526	-3.86685	-3.75432	-3.72753	-3.63236	0.171349	-0.142409	0.341477	0.158324	0.830382	1
	hsa-mir-324	5p	cgcatcccctagggcattggtg	-3.97454	-3.94951	-4.08576	-3.93803	-3.96302	-3.98928	-3.98135	-3.99767	-4.18949	-3.97366	-3.95208	-3.90983	0.114682	-0.143091	0.301488	0.545593	0.965812	1
	hsa-mir-30a	5p	gtaaacatcctcgactggaagc	-4.88063	-5.26177	-5.31621	-5.16552	-5.13371	-5.09762	-5.23733	-5.39932	-5.15269	-5.04457	-5.02273	-5.21702	0.224185	-0.143135	0.726604	0.527591	0.87274	1
	hsa-mir-21	5p	agcttatcagactgatgttga	-5.23281	-5.03992	-5.11209	-5.10337	-5.11792	-5.1768	-5.06984	-4.85525	-4.43253	-5.22478	-5.03745	-4.94817	-1.1999	-0.143247	0.592426	0.202494	0.153655	1
	hsa-mir-598	3p	tacgtcatcgttgtcatcgtc	-4.74379	-4.92123	-4.86905	-4.98943	-4.8408	-4.92153	-4.99796	-5.02693	-4.95887	-4.86575	-4.661	-4.83167	0.291881	-0.144327	0.517645	0.0902635	0.571624	1
	hsa-mir-425	3p	tcgggaatgtcgtgtccgccc	-5.33427	-5.35354	-4.86905	-5.06198	-5.20335	-5.03067	-5.20061	-5.24441	-5.40257	-5.27748	-4.9947	-5.10787	0.199997	-0.14534	0.762873	0.614033	0.918577	1
	hsa-mir-191	5p	caacggaatcccaaaagcagctg	-2.13368	-2.03783	-2.06696	-2.03568	-2.09825	-2.0906	-2.04308	-2.1333	-2.42211	-1.99511	-2.01558	-2.0508	0.241438	-0.145496	0.163602	0.405252	0.682283	1
	hsa-mir-29a	3p	tagcaccatctgaaatcggtt	-2.12332	-1.97356	-2.02148	-2.11159	-2.05211	-2.0107	-2.03594	-2.01306	-2.01571	-2.00854	-1.95093	-1.9816	-0.0420371	-0.145764	0.312775	0.726289	0.478798	1
	hsa-mir-29a	3p	ctagcaccatctgaaatcggtt	-2.71414	-2.60453	-2.6603	-2.6889	-2.66531	-2.65201	-2.67556	-2.69023	-2.74541	-2.61311	-2.59627	-2.59215	0.0965068	-0.145895	0.198749	0.320391	0.860028	1
	hsa-mir-126	5p	cattattacttttggtacgcg	-3.66217	-3.56487	-3.6386	-3.50458	-3.43862	-3.50163	-3.45473	-3.57836	-3.69405	-3.46781	-3.77312	-3.44722	-0.11216	-0.145944	0.636275	0.58646	0.435529	1
	hsa-mir-29b-1	3p	tagcaccatttgaaatcag	-4.34351	-4.31215	-3.8362	-4.35518	-4.26622	-3.90418	-4.33584	-4.06114	-4.69405	-4.2223	-4.2694	-3.82157	0.368642	-0.146911	0.797753	0.462906	0.746059	1
	hsa-mir-181a-1	5p	aacattcaacgctgtcggtgagt	-2.51842	-2.46738	-2.58045	-2.48477	-2.54224	-2.58137	-2.47489	-2.64573	-2.8416	-2.38974	-2.49794	-2.49816	0.262084	-0.148507	0.285158	0.339084	0.640987	1
	hsa-mir-151a	5p	ggagctcacagtctagt	-5.2513	-4.90275	-4.86905	-4.80234	-5.1501	-4.89049	-4.81942	-4.7461	-5.65784	-4.79112	-5.10191	-4.94817	0.142479	-0.14982	0.711354	0.84818	0.987344	1
	hsa-mir-874	5p	ctgccctggcccgagggaccgac	-4.57163	-4.43477	-4.32498	-4.44696	-4.50062	-4.41337	-4.48551	-4.40872	-4.69405	-4.497	-4.35997	-4.29126	0.178954	-0.150928	0.550436	0.485317	0.898653	1
	hsa-mir-455	3p	atgcagtccatgggcatatacac	-4.60443	-4.38259	-4.69296	-4.6311	-4.41895	-4.53334	-4.38142	-4.23158	-3.94351	-4.57851	-4.42067	-4.49392	-1.36859	-0.154231	0.58892	0.0836945	0.148352	1
	hsa-mir-576	3p	aagatgtggaaaaattggaatc	-5.04482	-5.47004	-4.936	-5.23807	-5.16714	-5.01047	-5.33744	-5.46626	-5.35681	-5.21254	-5.06849	-4.98294	0.419971	-0.154251	0.749773	0.281368	0.661819	1
	hsa-mir-214	3p	acagcaggcacagacaggcag	-4.42269	-4.14308	-4.29917	-4.19668	-4.19401	-4.2701	-4.02608	-4.04713	-4.07351	-4.23736	-4.16339	-4.27679	-0.735433	-0.154697	0.532681	0.0937968	0.192587	1
	hsa-mir-769	5p	tgagacctctgggttctgagc	-4.35775	-4.31215	-4.45887	-4.37637	-4.49689	-4.39385	-4.33106	-4.24009	-4.37004	-4.36572	-4.30395	-4.26973	-0.15486	-0.156445	0.299058	0.342325	0.283972	1
	hsa-mir-98	5p	tgaggtagtaagttgtattgt	-4.79348	-4.7916	-4.63497	-4.60277	-4.69584	-4.6047	-4.60446	-4.76729	-4.61645	-4.72745	-4.68694	-4.61496	-0.194768	-0.157619	0.373155	0.356377	0.317062	1
	hsa-let-7f-2	5p	tgaggtagtagattgtatagttt	-3.40351	-3.54457	-3.45527	-3.47737	-3.53246	-3.50102	-3.49581	-3.64892	-3.72537	-3.43118	-3.44029	-3.34031	0.301089	-0.158401	0.291541	0.135169	0.545917	1
	hsa-mir-548l	5p	aaaagtatttgcgggttttgtc	-4.89702	-4.92123	-4.81106	-4.88152	-5.04656	-4.87577	-4.91755	-4.78957	-5.15269	-4.80506	-4.80088	-4.83167	0.162147	-0.158515	0.189373	0.551466	0.924995	1
	hsa-mir-140	3p	accacagggtagaaccacggaca	-4.59599	-4.93078	-5.11209	-5.00071	-4.69584	-4.82141	-4.84453	-5.06832	-4.35249	-4.87122	-4.74398	-4.83167	-0.332004	-0.158773	0.717101	0.659384	0.629345	1
	hsa-mir-17	3p	actgcagtgaaggcacttgt	-4.80685	-4.90275	-5.01518	-4.98943	-4.93161	-5.01047	-4.80032	-4.8642	-4.49948	-4.88235	-4.81861	-4.83167	-0.537879	-0.158902	0.401922	0.237344	0.188037	1
	hsa-mir-505	3p	cgtcaacacttgctggtttcctc	-5.18166	-5.43786	-4.936	-5.18255	-5.11792	-5.3115	-5.26366	-5.02693	-4.89441	-5.21254	-4.93165	-5.21702	-0.328944	-0.160833	0.729913	0.534722	0.597425	1
	hsa-mir-574	5p	tgagtgtgtgtgtgtgagtgt	-4.42269	-4.52708	-4.4837	-4.31804	-4.45787	-4.56756	-4.42836	-4.33862	-4.27763	-4.51599	-4.33253	-4.39002	-0.34779	-0.161389	0.368953	0.0795062	0.0755861	1
	hsa-mir-181c	5p	aacattcaacctgtcggtgagt	-4.84217	-4.91189	-4.81106	-4.91774	-4.8092	-4.72964	-4.80502	-4.81305	-5.12636	-4.66163	-4.79228	-4.91599	0.128574	-0.161643	0.479128	0.634473	0.971149	1
	hsa-mir-92b	3p	tattgcactcgtcccggcct	-3.05757	-3.1807	-3.14419	-3.16921	-3.12638	-3.06554	-3.25974	-3.21625	-3.45918	-3.155	-3.00779	-3.0235	0.345724	-0.162488	0.335062	0.116719	0.468652	1
	hsa-mir-935	5p	cagttaccgcttccgctaccg	-4.90546	-4.62975	-4.71415	-4.74799	-4.63566	-4.47783	-4.65822	-4.64235	-4.72334	-4.71576	-4.65475	-4.68191	-0.1889	-0.163166	0.507739	0.458328	0.480152	1
	hsa-mir-188	5p	catcccttgcatggtggagggt	-4.89702	-4.60626	-4.49666	-4.65621	-4.56508	-4.6205	-4.62893	-4.43823	-4.47032	-4.68248	-4.64859	-4.47105	-0.426122	-0.163967	0.660529	0.333007	0.460704	1
	hsa-mir-30d	5p	tgtaaacatccccgactggaagc	-2.67686	-2.69643	-2.84786	-2.69581	-2.6884	-2.75695	-2.65177	-2.68373	-2.84815	-2.64317	-2.68754	-2.6916	-0.0292066	-0.164878	0.344824	0.88542	0.56643	1
	hsa-mir-18a	5p	taaggtgcatctagtgcaga	-4.76177	-4.66491	-4.63497	-4.67201	-4.65126	-4.62861	-4.57848	-4.43823	-4.31149	-4.554	-4.69367	-4.61496	-0.75583	-0.165032	0.299429	0.0675088	0.0552356	1
	hsa-mir-214	5p	tgcctgtctacacttgctgtgc	-5.00024	-4.61086	-4.61724	-4.7881	-4.7589	-4.77311	-4.79108	-4.51606	-4.48175	-4.79572	-4.64859	-4.585	-0.401143	-0.165052	0.675523	0.419719	0.506797	1
	hsa-mir-214	3p	tacagcaggcacagacaggcagt	-4.1432	-3.96594	-3.99399	-4.00995	-3.98873	-4.01844	-3.98206	-3.86875	-4.16648	-3.94472	-4.01271	-3.94485	-0.0681101	-0.166681	0.351663	0.796758	0.521925	1
	hsa-mir-221	3p	agctacattgtctgctgg	-4.97956	-5.30523	-5.53806	-5.23807	-5.20335	-5.50779	-5.01293	-5.18372	-4.90965	-5.25033	-5.00849	-5.36315	-0.733203	-0.166704	0.748665	0.280069	0.45464	1
	hsa-mir-31	3p	ctatgccaacatattgccatc	-5.21509	-5.24157	-4.90123	-5.37637	-5.05993	-5.20676	-5.53836	-5.11408	-5.24287	-5.14559	-5.17763	-4.83167	0.337997	-0.168594	0.685597	0.343579	0.713911	1
	hsa-mir-23a	3p	atcacattgccagggattt	-4.69395	-4.51953	-4.55278	-4.66668	-4.4445	-4.47783	-4.55662	-4.37518	-4.35681	-4.60153	-4.53137	-4.42865	-0.44283	-0.170141	0.405005	0.13041	0.160577	1
	hsa-mir-455	3p	cagtccatgggcatatacact	-5.19805	-5.02769	-5.01518	-5.18255	-5.1501	-5.3115	-5.04453	-5.08305	-5.31542	-4.96266	-5.05269	-5.02072	0.143671	-0.170249	0.373966	0.553323	0.995491	1
	hsa-mir-146a	5p	ttgagaactgaattccatgggtt	-4.89702	-4.94054	-4.78473	-4.91774	-4.91186	-4.84774	-5.06124	-5.00138	-5.05578	-4.88803	-4.7217	-4.80684	0.316669	-0.171037	0.362639	0.0546215	0.53335	1
	hsa-mir-425	5p	aatgacacgatcactcccgtt	-5.43693	-5.09263	-5.11209	-5.30174	-5.26405	-4.95495	-5.22474	-5.01396	-5.27763	-4.90552	-5.06849	-5.46006	-0.100961	-0.172721	0.747673	0.778133	0.708297	1
	hsa-mir-22	3p	aagctgccagttgaagaactgtt	-5.18166	-4.81314	-4.90123	-5.20028	-4.85751	-4.93792	-4.89375	-4.71937	-4.67557	-4.98351	-4.7217	-4.98294	-0.593858	-0.17299	0.650737	0.208542	0.35398	1
	hsa-mir-503	5p	tagcagcgggaacagttctg	-4.87266	-4.90275	-5.11209	-5.00071	-4.81689	-5.12244	-4.76021	-4.78202	-4.78861	-4.94277	-4.75166	-4.98294	-0.533047	-0.175015	0.536637	0.130905	0.226205	1
	hsa-mir-589	5p	tgagaaccacgtctgctctga	-4.5796	-4.20924	-4.24433	-4.17056	-4.32204	-4.19152	-4.23733	-4.11731	-4.45918	-4.26778	-4.31233	-4.24257	-0.183357	-0.17533	0.614424	0.661922	0.616214	1
	hsa-mir-125a	3p	acaggtgaggttcttgggagc	-5.29081	-5.10687	-5.01518	-5.10337	-5.00877	-5.35289	-5.27745	-5.02693	-5.24287	-5.06987	-5.06849	-5.06212	0.0980073	-0.17704	0.474511	0.71143	0.896054	1
	hsa-mir-222	3p	agctacatctggctactgggt	-3.47189	-3.24295	-3.26313	-3.45274	-3.28313	-3.29257	-3.32727	-3.21686	-3.2999	-3.33828	-3.19687	-3.22897	-0.108268	-0.178368	0.458257	0.619933	0.518163	1
	hsa-mir-191	5p	aacggaatcccaaaagcagctg	-3.48109	-3.37878	-3.37869	-3.38876	-3.45314	-3.40252	-3.37261	-3.44715	-3.80414	-3.29785	-3.32405	-3.4022	0.256031	-0.17893	0.198193	0.438807	0.742549	1
	hsa-mir-23b	3p	atcacattgccagggattaccac	-4.18651	-3.89379	-4.10669	-4.05029	-3.89576	-4.07186	-3.87063	-3.59459	-3.74086	-3.99506	-3.9099	-4.06648	-1.12311	-0.179921	0.518059	0.0510878	0.13986	1
	hsa-mir-10b	5p	accctgtagaaccgaatttgtg	-5.38258	-5.20378	-5.11209	-5.20028	-5.3098	-5.03067	-5.17774	-5.20302	-5.65784	-5.14559	-5.05269	-5.28397	0.229784	-0.180491	0.527595	0.563698	0.866044	1
	hsa-mir-199a-1	5p	cccagtgttcagactacctgtt	-5.06896	-5.18605	-4.90123	-4.95724	-5.20335	-5.07414	-5.02062	-4.94338	-5.10154	-5.01297	-4.94355	-4.98294	-0.072095	-0.181034	0.476783	0.769099	0.604108	1
	hsa-mir-125b-1	3p	acgggttaggctcttgggagc	-5.03324	-4.72067	-4.61724	-4.74799	-4.87488	-4.62861	-5.10605	-4.97724	-5.01439	-4.83942	-4.63062	-4.68191	0.427438	-0.183219	0.638267	0.184985	0.599542	1
	hsa-mir-30b	5p	tgtaaacatcctacactcagc	-3.68005	-3.61504	-3.60188	-3.65673	-3.60082	-3.70161	-3.62611	-3.53642	-3.60017	-3.58076	-3.49596	-3.59972	-0.108549	-0.184425	0.145336	0.281956	0.119835	1
	hsa-mir-130a	3p	cagtgcaatgttaaaagggc	-4.22921	-4.26177	-4.34308	-4.22447	-4.27282	-4.3115	-4.26095	-4.26898	-4.51796	-4.23355	-4.26181	-4.11763	0.151364	-0.184923	0.26008	0.497492	0.985338	1
	hsa-mir-126	3p	tcgtaccgtgagtaataatgcg	-4.58772	-4.33357	-4.56802	-4.36565	-4.33977	-4.58204	-4.30491	-4.28537	-4.2496	-4.38503	-4.38926	-4.49392	-0.646166	-0.184952	0.473939	0.11251	0.208402	1
	hsa-mir-195	5p	tagcagcacagaaatattggc	-5.09451	-5.09263	-4.97378	-5.18255	-5.05993	-4.93792	-5.02062	-4.96566	-5.40257	-5.02066	-5.19882	-4.71969	0.160491	-0.185543	0.655419	0.64166	0.992259	1
	hsa-mir-744	5p	tgcggggctagggctaacagc	-3.87266	-3.91935	-3.89133	-3.89565	-3.85411	-3.86717	-3.93822	-3.70097	-3.90502	-3.8961	-3.68694	-3.87743	-0.112694	-0.186558	0.382276	0.597725	0.248649	1
	hsa-mir-186	5p	aaagaattctccttttgggctt	-3.97855	-3.83891	-3.92527	-3.94703	-3.88113	-3.91673	-3.92371	-3.90896	-4.09199	-3.8663	-3.83521	-3.8166	0.130321	-0.188159	0.199399	0.449175	0.905719	1
	hsa-mir-339	5p	tccctgtcctccaggagctc	-4.55233	-4.62975	-4.61724	-4.694	-4.56075	-4.72964	-4.54092	-4.44507	-4.22009	-4.55666	-4.43167	-4.585	-0.576677	-0.18941	0.250159	0.166738	0.0591965	1
	hsa-mir-26a-1	5p	ttcaagtaatccaggatagg	-3.70561	-3.65457	-3.77463	-3.68896	-3.70714	-3.70355	-3.58213	-3.63216	-3.90196	-3.56175	-3.67965	-3.66592	-0.0143424	-0.190782	0.211185	0.957538	0.522172	1
	hsa-mir-10b	5p	taccctgtagaaccgaatttgtg	-4.47949	-4.49408	-4.67275	-4.50861	-4.63058	-4.52681	-4.42442	-4.53684	-4.78861	-4.41091	-4.48701	-4.51805	0.0763955	-0.193396	0.352159	0.79827	0.81026	1
	hsa-mir-455	3p	gcagtccatgggcatataca	-5.38258	-5.30523	-5.06093	-5.20028	-5.45113	-5.12244	-5.56469	-4.98914	-5.57866	-5.32169	-5.03745	-5.15903	0.25512	-0.193604	0.579022	0.597904	0.863931	1
	hsa-mir-21	5p	gcttatcagactgatgttgac	-4.90546	-4.87642	-4.37172	-4.78115	-4.76574	-4.64532	-4.9363	-4.42159	-4.25301	-4.86575	-4.49985	-4.55697	-0.516703	-0.194013	0.731831	0.538837	0.564874	1
	hsa-mir-193a	5p	tgggtctttgcgggcgaga	-5.08155	-5.0042	-4.73642	-5.32522	-4.7589	-4.6205	-5.08757	-4.82944	-4.48758	-5.05284	-4.77558	-4.76109	-0.377834	-0.195522	0.612358	0.537864	0.467281	1
	hsa-mir-450b	5p	ttttgcaatatgttcctgaatat	-5.2706	-5.10687	-4.90123	-5.08913	-5.33463	-5.14877	-5.25029	-5.26669	-5.24287	-5.13537	-5.02273	-4.88603	0.308777	-0.197268	0.581155	0.271902	0.759062	1
	hsa-mir-151a	5p	gagctcacagtctagt	-5.05672	-4.68636	-4.90123	-4.694	-4.78692	-4.71942	-4.665	-4.56317	-5.57866	-4.62583	-5.02273	-4.76109	0.11727	-0.197359	0.647529	0.885748	0.951222	1
	hsa-mir-625	5p	agggggaaagttctatagtcctg	-4.55995	-4.77781	-4.6002	-4.69968	-4.61083	-4.4498	-4.76449	-4.84647	-4.43773	-4.64499	-4.59676	-4.46006	0.0814782	-0.198717	0.417788	0.810971	0.832212	1
	hsa-mir-197	3p	ttcaccaccttctccacccag	-5.29081	-4.85971	-5.17008	-5.16552	-5.02101	-5.09762	-5.03641	-4.57696	-4.95887	-4.92999	-4.9947	-5.15903	-0.776035	-0.199385	0.624274	0.263173	0.344488	1
	hsa-mir-193a	5p	tgggtctttgcgggcgagatga	-4.26278	-4.15262	-4.00234	-4.26035	-4.09378	-4.05622	-4.03964	-3.85172	-3.72032	-4.25563	-3.87146	-4.05352	-0.856466	-0.199626	0.591476	0.0905616	0.160136	1
	hsa-mir-221	3p	cagctacattgtctgctgggttt	-5.05672	-5.12159	-5.41312	-5.37637	-5.11792	-5.05186	-5.37087	-5.4315	-4.7036	-5.26369	-4.98134	-5.10787	-0.067797	-0.200905	0.594348	0.919299	0.741559	1
	hsa-mir-548d-1	3p	caaaaaccacagtttcttttg	-5.29081	-5.22226	-5.06093	-5.23807	-5.48589	-5.01047	-5.16675	-5.11408	-5.45372	-5.11563	-5.15743	-5.06212	0.115934	-0.201181	0.367748	0.695514	0.88927	1
	hsa-mir-887	5p	gtgaacgggcgccatcccgaggctt	-4.7154	-4.75791	-4.86905	-4.81707	-4.83268	-4.62861	-4.79108	-4.76011	-5.01439	-4.70066	-4.661	-4.7399	0.157457	-0.203007	0.21671	0.47591	0.967186	1
	hsa-mir-584	5p	ttatggtttgcctgggact	-4.0854	-4.17915	-4.22985	-4.17395	-4.14512	-4.19453	-4.1224	-4.30991	-4.46472	-4.04868	-4.11425	-4.08899	0.265845	-0.204555	0.187151	0.309407	0.743249	1
	hsa-mir-182	5p	tttggcaatggtagaactcac	-4.68361	-4.57539	-4.58381	-4.60277	-4.59659	-4.68079	-4.59562	-4.71293	-4.89441	-4.48554	-4.57043	-4.5436	0.241515	-0.20525	0.138476	0.301228	0.788107	1
	hsa-mir-574	3p	cacgctcatgcacacacccaca	-3.92908	-3.74451	-4.10136	-3.77364	-3.72497	-3.93625	-3.71727	-3.56453	-3.96411	-3.71963	-3.84954	-3.96175	-0.500881	-0.205995	0.553818	0.320881	0.354045	1
	hsa-mir-425	5p	aatgacacgatcactcccgttgagt	-2.95017	-2.66732	-2.70427	-2.77425	-2.73135	-2.734	-2.73671	-2.68451	-2.87379	-2.71569	-2.65743	-2.7038	-0.0207484	-0.206749	0.45632	0.937198	0.669128	1
	hsa-mir-548b	3p	caagaacctcagttgcttttgt	-5.312	-4.99292	-5.31621	-5.25827	-4.99687	-5.03067	-5.00538	-4.90199	-4.95887	-5.15606	-5.15743	-5.06212	-0.784962	-0.207371	0.529761	0.13472	0.25476	1
	hsa-mir-181d	5p	aacattcattgttgtcggtggg	-5.18166	-5.28296	-5.31621	-5.37637	-5.18486	-5.27371	-5.18902	-5.31499	-5.45372	-5.3709	-5.10191	-5.06212	0.126969	-0.207718	0.49849	0.543692	0.883051	1
	hsa-mir-9-1	3p	taaagctagataaccgaaagta	-4.29081	-3.99516	-4.15784	-4.08773	-4.06539	-4.15149	-3.98064	-3.7768	-3.7515	-4.00095	-4.05737	-4.13784	-1.04937	-0.209347	0.449258	0.0513327	0.13279	1
	hsa-mir-29a	5p	actgatttcttttggtgttcaga	-4.85715	-4.56695	-4.73642	-4.65108	-4.63566	-4.78469	-4.61652	-4.48854	-4.15815	-4.62896	-4.61904	-4.66418	-0.991161	-0.209995	0.429608	0.149955	0.153494	1
	hsa-mir-23a	3p	atcacattgccagggatt	-4.6353	-4.3718	-4.78473	-4.5391	-4.41895	-4.6205	-4.42442	-4.44507	-4.18655	-4.54096	-4.49553	-4.50581	-0.758997	-0.211091	0.562698	0.178423	0.306629	1
	hsa-mir-100	5p	aacccgtagatccgaacttg	-3.41907	-3.16785	-3.05709	-3.21707	-3.20297	-3.0365	-3.23124	-3.18409	-3.69405	-3.10092	-3.22339	-3.07001	0.300362	-0.211237	0.53225	0.476839	0.809669	1
	hsa-mir-561	5p	atcaaggatcttaaactttgcc	-4.54114	-4.37987	-4.38171	-4.40152	-4.39189	-4.36612	-4.23861	-4.213	-4.53727	-4.23482	-4.42797	-4.39002	-0.272372	-0.211449	0.355333	0.437426	0.26338	1
	hsa-mir-30e	5p	taaacatccttgactggaagct	-5.19805	-5.13683	-5.01518	-5.03643	-5.20335	-5.3115	-5.06124	-5.02693	-5.31542	-4.98351	-5.00849	-5.10787	0.0402487	-0.211697	0.280876	0.875911	0.671622	1
	hsa-mir-339	5p	tccctgtcctccaggagctca	-5.23281	-5.35354	-5.23703	-5.7354	-4.97401	-5.20676	-5.33744	-5.09829	-4.92545	-5.49009	-4.92007	-5.15903	-0.425832	-0.215435	0.662965	0.326021	0.277123	1
	hsa-mir-24-1	3p	actggctcagttcagcaggaac	-4.25509	-4.21663	-4.26699	-4.12565	-4.23062	-4.24568	-4.18788	-4.34679	-4.50555	-4.11179	-4.22801	-4.14304	0.20659	-0.217005	0.118349	0.387586	0.907089	1
	hsa-mir-503	5p	tagcagcgggaacagttct	-5.06896	-4.73889	-4.78473	-4.66142	-4.70774	-4.6205	-4.69326	-4.55867	-4.73356	-4.86036	-4.79228	-4.68191	-0.593534	-0.219019	0.511575	0.179946	0.295767	1
	hsa-mir-30d	5p	tgtaaacatccccgactggaag	-3.73796	-3.61551	-3.92176	-3.69513	-3.69059	-3.68172	-3.55609	-3.60096	-3.60476	-3.63883	-3.68494	-3.69105	-0.482992	-0.221244	0.433125	0.191298	0.281857	1
	hsa-mir-4677	3p	tctgtgagaccaaagaactact	-4.7497	-4.56695	-4.65345	-4.64097	-4.63566	-4.6047	-4.56741	-4.68811	-5.24287	-4.52333	-4.53606	-4.64714	0.333337	-0.224212	0.258182	0.48946	0.73178	1
	hsa-mir-16-2	3p	accaatattactgtgctgcttt	-4.01097	-3.79582	-3.87846	-3.81408	-3.76299	-3.78351	-3.84401	-3.70221	-3.75693	-3.83586	-3.82683	-3.75677	-0.340802	-0.226294	0.292247	0.175905	0.219486	1
	hsa-mir-181a-1	5p	gaacattcaacgctgtcggtgag	-5.18166	-5.16901	-5.53806	-5.16552	-5.3098	-5.75083	-5.40708	-5.06832	-5.45372	-5.00542	-5.15743	-5.46006	0.0305238	-0.22634	0.648981	0.941167	0.811086	1
	hsa-mir-4662a	5p	ttagccaattgtccatctttag	-4.88063	-4.49408	-5.17008	-4.59372	-4.63058	-4.76182	-4.49929	-4.56772	-4.85166	-4.60153	-4.9947	-4.68191	-0.616988	-0.22712	0.722209	0.417151	0.536698	1
	hsa-mir-135b	5p	tatggcttttcattcctatgtg	-4.76177	-4.82811	-4.90123	-4.83231	-4.98529	-4.83437	-4.83431	-4.76011	-4.64081	-4.67894	-4.78385	-4.76109	-0.217013	-0.227667	0.161612	0.292169	0.150932	1
	hsa-mir-10a	5p	accctgtagatccgaatttg	-4.88875	-4.64447	-4.35242	-4.60737	-4.61083	-4.53334	-4.65486	-4.56317	-5.31542	-4.44662	-4.58604	-4.585	0.391779	-0.228364	0.628863	0.494516	0.765994	1
	hsa-mir-185	5p	tggagagaaaggcagttcctga	-4.43405	-4.19838	-3.95827	-4.17737	-4.19772	-3.95149	-4.11656	-3.80746	-3.84226	-4.18678	-4.10715	-4.02869	-0.882817	-0.228453	0.589779	0.185981	0.31803	1
	hsa-mir-26a-1	5p	tcaagtaatccaggataggct	-4.31856	-4.22038	-4.22985	-4.273	-4.24911	-4.18854	-4.25692	-4.29259	-4.49349	-4.15818	-4.16339	-4.17563	0.189797	-0.231764	0.0977211	0.344373	0.994457	1
	hsa-mir-4517	5p	aaatatgatgaaactcacagctgagg	-5.1359	-4.82056	-4.97378	-5.14913	-5.00877	-4.93792	-4.95589	-4.70035	-5.03459	-4.86575	-5.00849	-4.78336	-0.201729	-0.232767	0.467958	0.58889	0.471432	1
	hsa-mir-25	3p	cattgcacttgtctcggtctg	-4.28059	-4.06811	-4.05139	-4.15889	-4.03616	-3.99686	-4.08938	-4.05129	-3.93521	-4.14456	-4.06369	-3.9191	-0.282544	-0.232858	0.410798	0.294265	0.312465	1
	hsa-mir-27b	3p	gtggctaagttctgc	-4.87266	-4.43786	-4.49666	-4.50131	-4.68426	-4.4664	-4.35719	-4.27827	-4.90965	-4.45709	-4.63653	-4.43887	-0.222809	-0.234716	0.587435	0.737399	0.616788	1
	hsa-FPCMpre4	5p	gacctccatgtaaacgta	-5.10788	-5.0042	-5.01518	-4.91774	-4.94183	-4.80882	-5.03641	-4.85525	-5.15269	-4.73142	-5.13812	-4.98294	-0.0657017	-0.234792	0.524892	0.787818	0.452578	1
	hsa-mir-92b	5p	agggacgggacgcggtgcagtgt	-4.59184	-4.6975	-4.56802	-4.66142	-4.67858	-4.63689	-4.73538	-4.54981	-4.443	-4.70439	-4.41707	-4.46006	-0.104219	-0.235801	0.422384	0.680524	0.360954	1
	hsa-mir-641	5p	aaagacataggatagagtcacctc	-4.92283	-4.6755	-4.97378	-4.6774	-4.8408	-4.69013	-4.70062	-4.58166	-4.69405	-4.78657	-4.64859	-4.858	-0.579778	-0.238754	0.454785	0.151702	0.249143	1
	hsa-mir-30c-1	5p	tgtaaacatcctacactctcagc	-3.14705	-3.17643	-3.09767	-3.20685	-3.18252	-3.14177	-3.20155	-3.065	-3.19157	-3.08697	-2.97106	-3.08257	0.0279759	-0.240268	0.117367	0.819702	0.365719	1
	hsa-mir-548b	5p	aaaagtaattgtggttttggcc	-4.7497	-4.95052	-5.53806	-4.86449	-4.91186	-4.90573	-4.92371	-4.97724	-4.92545	-4.9493	-4.89779	-5.10787	-0.37181	-0.242905	0.732708	0.620629	0.673751	1
	hsa-mir-191	5p	caacggaatcccaaaagcagc	-3.79414	-3.67658	-3.45887	-3.71658	-3.65339	-3.60548	-3.68032	-3.67329	-3.93193	-3.59333	-3.56789	-3.48348	0.239055	-0.244417	0.440623	0.413799	0.924344	1
	hsa-mir-17	5p	caaagtgcttacagtgcaggt	-3.34892	-3.23724	-3.17696	-3.2513	-3.22842	-3.19999	-3.26761	-3.19365	-3.2402	-3.16765	-3.20627	-3.10403	-0.0484624	-0.244674	0.195895	0.735038	0.376853	1
	hsa-mir-148b	3p	tcagtgcatcacagaactttgt	-4.06772	-3.81683	-3.8753	-3.96245	-3.86872	-3.85183	-3.84712	-3.68093	-3.78278	-3.83637	-3.74474	-3.88893	-0.411473	-0.249118	0.343447	0.183813	0.239526	1
	hsa-mir-335	3p	tttttcattattgctcctgacc	-3.98874	-4.08568	-4.12308	-3.93409	-4.00517	-4.05842	-3.97502	-4.04438	-4.31542	-3.87564	-3.9947	-4.03681	0.100029	-0.24964	0.199962	0.712606	0.734991	1
	hsa-mir-30d	3p	tttcagtcagatgtttgctgct	-4.36261	-4.3718	-4.53806	-4.31804	-4.42206	-4.35289	-4.30343	-4.47356	-4.80051	-4.33587	-4.29845	-4.34611	0.208733	-0.251239	0.225498	0.56895	0.982906	1
	hsa-mir-378a	5p	tcctgactccaggtcctgtgt	-5.4669	-5.18605	-5.06093	-5.10337	-5.13371	-5.12244	-5.22474	-4.90199	-5.12636	-5.15606	-5.15743	-5.10787	-0.424284	-0.251717	0.502719	0.375978	0.410069	1
	hsa-mir-125b-2	3p	acaagtcaggctcttgggac	-5.23281	-5.30523	-5.17008	-5.03643	-5.24286	-5.09762	-4.99796	-5.22322	-5.27763	-5.07865	-5.05269	-5.28397	-0.174285	-0.252009	0.322673	0.515686	0.23392	1
	hsa-mir-29a	5p	actgatttcttttggtgttcagag	-4.94093	-4.75791	-5.17008	-4.8481	-4.83268	-4.84774	-4.87118	-4.77459	-4.49948	-4.75181	-4.71452	-5.10787	-0.742705	-0.253829	0.600585	0.213642	0.305712	1
	hsa-mir-874	5p	ctgccctggcccgagggaccga	-5.38258	-5.09263	-5.11209	-5.04902	-5.22265	-5.07414	-5.21251	-4.90199	-5.27763	-5.0876	-5.2211	-4.98294	-0.161597	-0.254734	0.448105	0.685785	0.50638	1
	hsa-mir-125b-1	5p	tccctgagaccctaacttgtg	-4.81369	-4.73273	-4.61724	-4.75442	-4.88383	-4.80882	-4.83431	-4.52014	-5.05578	-4.59566	-4.62479	-4.64714	0.172422	-0.255126	0.22081	0.659392	0.935823	1
	hsa-mir-26a-1	5p	ttcaagtaatccaggataggc	-3.08604	-2.96646	-2.95904	-2.98127	-2.95794	-2.9725	-2.88634	-2.95182	-3.25028	-2.83112	-2.96329	-2.91568	0.057318	-0.260321	0.149995	0.846017	0.623023	1
	hsa-mir-186	5p	ccaaagaattctccttttgggct	-5.18166	-5.06547	-5.06093	-5.46655	-5.11792	-5.1768	-5.25029	-5.13047	-5.45372	-4.95593	-5.10191	-4.94817	0.33238	-0.260914	0.193035	0.195545	0.68234	1
	hsa-mir-27a	3p	gtggctaagttccgc	-4.44867	-4.21477	-4.27481	-4.20943	-4.32204	-4.21301	-4.14247	-3.90695	-4.7036	-4.15712	-4.24943	-4.22961	-0.152782	-0.260957	0.286416	0.82243	0.54513	1
	hsa-mir-24-1	3p	tggctcagttcagcaggaaca	-3.12944	-2.8562	-3.08372	-2.97985	-2.92301	-3.0342	-2.85041	-2.79664	-2.89143	-2.8748	-2.91631	-2.97398	-0.503013	-0.263052	0.354436	0.162141	0.236186	1
	hsa-mir-9-1	3p	ataaagctagataaccgaaagt	-4.76793	-4.50844	-4.42411	-4.5593	-4.55224	-4.52038	-4.49929	-4.43485	-4.66661	-4.40149	-4.48701	-4.50581	-0.079543	-0.264897	0.431559	0.804341	0.589229	1
	hsa-mir-130b	3p	cagtgcaatgatgaaagggc	-4.59599	-4.5628	-4.6002	-4.59822	-4.49689	-4.5605	-4.56198	-4.53684	-5.01439	-4.48781	-4.53606	-4.42865	0.238048	-0.265196	0.0666536	0.526432	0.930573	1
	hsa-mir-25	3p	attgcacttgtctcggtctga	-4.81369	-4.61551	-4.83909	-4.66142	-4.67298	-4.66269	-4.55396	-4.56772	-4.57148	-4.71963	-4.57557	-4.66418	-0.554907	-0.267557	0.292747	0.112466	0.160244	1
	hsa-FPCMpre4	5p	gacctccatgtaaacgtaca	-5.01097	-5.03992	-4.936	-4.82462	-4.95229	-4.95495	-5.07861	-4.71293	-5.03459	-4.74765	-4.98134	-4.94817	-0.131311	-0.26835	0.292958	0.692466	0.296531	1
	hsa-mir-10a	5p	taccctgtagatccgaatttgtg	-3.81854	-3.58225	-3.59193	-3.60737	-3.59613	-3.57329	-3.5228	-3.4855	-3.64924	-3.54431	-3.5919	-3.54492	-0.293383	-0.270174	0.309518	0.300767	0.295001	1
	hsa-mir-31	5p	aggcaagatgctggcatagctgtt	-3.7503	-3.55868	-3.52663	-3.63898	-3.55904	-3.46866	-3.60654	-3.51202	-3.58743	-3.59595	-3.49296	-3.43373	-0.104598	-0.271523	0.292481	0.6121	0.407457	1
	hsa-mir-27a	3p	acagtggctaagttccgc	-5.15063	-5.26177	-4.86905	-5.00071	-5.0336	-5.14877	-5.23733	-4.92219	-5.31542	-4.97645	-5.00849	-4.98294	0.13801	-0.272105	0.465731	0.720036	0.889979	1
	hsa-mir-130b	5p	actctttccctgttgcactac	-4.94093	-4.80584	-4.69296	-4.72316	-4.78692	-4.65392	-4.72348	-4.64235	-4.92545	-4.66163	-4.68031	-4.78336	-0.120675	-0.272935	0.28565	0.67819	0.415046	1
	hsa-mir-345	5p	gctgactcctagtccagggct	-3.95789	-3.82281	-3.79769	-3.86869	-3.87399	-3.80882	-3.87118	-3.78502	-4.06455	-3.81799	-3.67378	-3.77208	0.103509	-0.273056	0.186133	0.653819	0.708509	1
	hsa-mir-17	5p	caaagtgcttacagtgcaggta	-3.21128	-3.10097	-3.05045	-3.14849	-3.04276	-3.05251	-3.107	-3.06157	-2.94806	-3.02213	-3.06289	-2.96244	-0.207881	-0.273735	0.146884	0.288023	0.1749	1
	hsa-mir-378a	3p	actggacttggagtcagaag	-4.82063	-4.61086	-4.78473	-4.7354	-4.739	-4.72964	-4.60744	-4.75305	-4.60862	-4.54874	-4.63062	-4.71969	-0.208843	-0.27563	0.268548	0.370083	0.282912	1
	hsa-mir-574	3p	cacgctcatgcacacacccac	-4.86484	-4.41373	-4.97378	-4.51231	-4.50817	-4.89049	-4.44866	-4.33326	-4.61645	-4.43439	-4.58077	-4.91599	-0.926024	-0.279575	0.656949	0.235112	0.380121	1
	hsa-mir-191	5p	caacggaatcccaaaagcagct	-2.93387	-2.81787	-2.7312	-2.86583	-2.83164	-2.76005	-2.87811	-2.86538	-3.15623	-2.79263	-2.69537	-2.6726	0.273771	-0.280701	0.209085	0.293459	0.870002	1
	hsa-mir-181b-1	5p	caacattcattgctgtcggtgggt	-4.35535	-4.50481	-4.43539	-4.35518	-4.4445	-4.50163	-4.49005	-4.55422	-4.66661	-4.27469	-4.247	-4.44933	0.272967	-0.28285	0.239969	0.110909	0.853509	1
	hsa-mir-4454	5p	tccgagtcacggcacc	-3.97855	-3.78811	-3.76476	-3.88501	-3.7862	-3.71841	-3.80173	-3.5912	-4.10396	-3.74848	-3.70328	-3.75462	-0.026856	-0.283349	0.247362	0.948607	0.562295	1
	hsa-mir-148b	5p	gaagttctgttatacactcaggc	-5.04482	-4.93078	-4.73642	-5.00071	-4.84907	-4.89049	-5.00538	-4.84647	-5.07806	-4.8098	-4.76746	-4.80684	0.153998	-0.286194	0.348253	0.557925	0.86962	1
	hsa-mir-584	5p	ttatggtttgcctgggactgag	-5.04482	-4.82056	-5.41312	-4.88152	-4.88383	-4.84774	-4.77317	-4.83787	-5.12636	-4.90552	-4.82775	-5.21702	-0.514834	-0.28648	0.632747	0.435247	0.501104	1
	hsa-mir-214	3p	tacagcaggcacagacaggc	-5.43693	-5.10687	-5.01518	-5.27946	-5.11792	-5.07414	-4.97642	-4.88269	-5.40257	-4.91151	-5.10191	-5.21702	-0.256329	-0.286805	0.525754	0.65509	0.532983	1
	hsa-mir-186	5p	caaagaattctccttttgggc	-3.75329	-3.67981	-3.64596	-3.69119	-3.7126	-3.6496	-3.72388	-3.75869	-4.01835	-3.59595	-3.59514	-3.55561	0.276597	-0.290591	0.0565534	0.26595	0.852218	1
	hsa-mir-589	5p	tgagaaccacgtctgctctgagc	-4.76177	-4.69189	-4.83909	-4.65621	-4.68426	-4.80882	-4.81942	-4.75305	-4.85166	-4.71963	-4.57557	-4.66418	0.0959217	-0.291589	0.136308	0.448702	0.592831	1
	hsa-mir-137	5p	tattgcttaagaatacgcgtagt	-4.29288	-4.11861	-4.38171	-4.25416	-4.27282	-4.19453	-4.17774	-4.1372	-4.05146	-4.15712	-4.16944	-4.1327	-0.387596	-0.29215	0.285425	0.199525	0.238654	1
	hsa-mir-18a	3p	actgccctaagtgctccttctgg	-5.38258	-5.06547	-5.06093	-5.16552	-5.13371	-5.1768	-5.26366	-4.7461	-5.03459	-5.18906	-4.92007	-5.06212	-0.428494	-0.295927	0.445301	0.451442	0.362781	1
	hsa-mir-106b	3p	ccgcactgtgggtacttgct	-3.91842	-4.07748	-4.08576	-4.003	-4.07232	-3.99495	-4.05197	-3.9691	-4.21379	-3.96539	-3.86841	-3.90983	0.110938	-0.296224	0.163376	0.603439	0.693982	1
	hsa-mir-26b	5p	ttcaagtaattcaggataggttg	-4.94093	-5.16901	-5.31621	-5.14913	-4.92162	-5.20676	-4.90549	-5.09829	-4.90965	-5.20064	-4.86638	-5.02072	-0.482209	-0.296584	0.482807	0.26335	0.327342	1
	hsa-mir-191	5p	caacggaatcccaaaagcagctgt	-2.87767	-2.71558	-2.64782	-2.73428	-2.72717	-2.6795	-2.74642	-2.73588	-2.98206	-2.67823	-2.6211	-2.60318	0.157505	-0.296739	0.234548	0.519967	0.836812	1
	hsa-mir-548d-1	5p	aaaagtaattgtggtttttgcc	-4.04836	-3.85726	-3.91481	-3.9656	-3.87047	-3.83306	-3.8984	-3.8179	-3.83047	-3.88518	-3.7764	-3.81908	-0.233721	-0.297947	0.174977	0.244691	0.204998	1
	hsa-mir-17	3p	actgcagtgaaggcacttgta	-4.6399	-4.44097	-4.55278	-4.47328	-4.47517	-4.47783	-4.50164	-4.44507	-4.7036	-4.39778	-4.51308	-4.38088	0.012702	-0.30009	0.190669	0.957478	0.502737	1
	hsa-mir-17	5p	tcaaagtgcttacagtgcaggt	-3.96272	-3.73951	-3.6868	-3.77704	-3.78765	-3.74758	-3.76664	-3.68093	-3.81274	-3.67894	-3.72974	-3.63561	-0.103834	-0.302914	0.305881	0.677925	0.453329	1
	hsa-mir-486	5p	tcctgtactgagctgccccga	-4.88063	-4.76444	-4.936	-4.6774	-4.69001	-4.79659	-4.73138	-4.75305	-4.89441	-4.70815	-4.82775	-4.70039	-0.16791	-0.302951	0.15576	0.401504	0.20728	1
	hsa-mir-222	3p	agctacatctggctactgggtc	-3.61433	-3.37501	-3.4837	-3.53205	-3.41555	-3.44763	-3.44432	-3.26898	-3.4494	-3.42367	-3.33699	-3.36751	-0.268956	-0.30304	0.233005	0.32107	0.249961	1
	hsa-mir-146a	5p	tgagaactgaattccatgggttgt	-4.16432	-4.13374	-4.01086	-4.15398	-4.20714	-4.13278	-4.17998	-4.15275	-4.45372	-4.03165	-3.9671	-3.96521	0.306855	-0.303127	0.118149	0.236347	0.810824	1
	hsa-mir-641	5p	aagacataggatagagtcacctct	-5.09451	-4.99292	-4.90123	-4.97843	-4.96302	-4.93792	-4.92371	-5.05408	-4.89441	-4.89378	-4.80088	-4.94817	-0.0935085	-0.304	0.181784	0.629457	0.310847	1
	hsa-mir-18a	3p	actgccctaagtgctccttctg	-5.12166	-5.26177	-5.31621	-5.1181	-4.84907	-4.97268	-5.20061	-5.18372	-4.9766	-5.21254	-5.11964	-5.02072	-0.296901	-0.304904	0.222919	0.291817	0.180768	1
	hsa-mir-574	5p	tgagtgtgtgtgtgtgagtgtgtgt	-4.33199	-4.51211	-4.34308	-4.33994	-4.38038	-4.36166	-4.4205	-4.20898	-3.93851	-4.52829	-4.00431	-4.30624	-0.608401	-0.306507	0.534467	0.275535	0.189399	1
	hsa-mir-450a-1	5p	ttttgcgatgtgttcctaata	-4.88063	-4.72067	-4.81106	-4.7881	-4.87488	-4.72964	-4.6719	-4.54981	-4.95887	-4.57851	-4.83709	-4.64714	-0.194702	-0.307782	0.279824	0.599909	0.264159	1
	hsa-mir-550a-1	5p	agtgcctgagggagtaagagcc	-5.2513	-5.03992	-4.936	-5.06198	-4.97401	-4.97268	-5.1156	-5.09829	-5.24287	-4.88235	-4.92007	-5.06212	0.161527	-0.320968	0.337871	0.514294	0.84813	1
	hsa-mir-1296	5p	ttagggccctggctccatctcct	-4.94093	-4.73273	-4.67275	-4.69968	-4.69584	-4.55355	-4.61045	-4.49236	-4.90965	-4.65825	-4.60222	-4.71969	-0.292162	-0.324586	0.269833	0.501132	0.304929	1
	hsa-mir-130a	3p	agtgcaatgttaaaagggcatt	-5.1359	-4.80584	-4.73642	-4.89925	-4.86611	-4.66269	-4.76881	-4.87335	-5.03459	-4.73542	-4.74398	-4.83167	-0.00109183	-0.325461	0.427205	0.997584	0.677195	1
	hsa-mir-1908	5p	cggcggggacggcgattggtc	-4.47001	-4.5158	-4.52382	-4.43748	-4.57385	-4.36612	-4.53836	-4.19133	-4.64081	-4.50639	-4.21655	-4.41866	-0.112696	-0.326399	0.287467	0.76642	0.311159	1
	hsa-mir-130a	3p	cagtgcaatgttaaaagggcat	-3.21998	-2.80627	-2.99482	-2.99099	-2.94286	-2.9496	-2.88046	-2.5737	-2.76887	-2.88854	-2.82215	-2.93957	-0.845054	-0.329224	0.412226	0.155314	0.238787	1
	hsa-mir-17	5p	tcaaagtgcttacagtgcaggta	-4.09451	-3.86549	-3.92882	-3.95108	-3.81922	-3.79659	-3.84921	-3.82528	-3.71336	-3.86848	-3.88495	-3.76109	-0.46889	-0.332804	0.205536	0.11966	0.153059	1
	hsa-mir-32	5p	tattgcacattactaagttgca	-4.6399	-4.27864	-4.2909	-4.43437	-4.3098	-4.24568	-4.27885	-3.74335	-3.64332	-4.314	-4.30395	-4.21702	-2.27068	-0.332976	0.403926	0.103822	0.11275	1
	hsa-mir-23a	3p	atcacattgccagggatttccaac	-4.52312	-4.19305	-4.15784	-4.24604	-4.20146	-4.19152	-4.16028	-4.0243	-4.36117	-4.1137	-4.25681	-4.12762	-0.286528	-0.334425	0.399966	0.512557	0.426715	1
	hsa-mir-24-1	3p	tggctcagttcagcaggaac	-2.49672	-2.45272	-2.36936	-2.44466	-2.49253	-2.40325	-2.423	-2.46055	-2.69452	-2.34772	-2.29028	-2.30411	0.180448	-0.335251	0.0600059	0.42609	0.792858	1
	hsa-mir-92a-1	3p	tattgcacttgtcccggcct	-4.13302	-4.14783	-4.06579	-4.1931	-4.14512	-4.06509	-4.20533	-4.11569	-4.32339	-4.07776	-3.95578	-3.93501	0.204312	-0.336672	0.0862547	0.23575	0.844511	1
	hsa-mir-548a-1	5p	caaaactggcaattacttttgc	-5.16587	-4.94054	-4.7599	-5.10337	-5.11792	-5.01047	-4.88799	-4.68811	-4.90965	-4.86036	-4.76746	-4.858	-0.339216	-0.339158	0.394289	0.41743	0.394604	1
	hsa-mir-10b	5p	taccctgtagaaccgaatttgtgt	-5.33427	-5.24157	-5.11209	-5.20028	-5.22265	-5.27371	-5.14556	-5.34132	-5.45372	-4.9493	-4.9947	-5.36315	0.17629	-0.339448	0.450404	0.493302	0.847595	1
	hsa-mir-222	3p	agctacatctggctactgggtctct	-2.53781	-2.40075	-2.40155	-2.44747	-2.42699	-2.34969	-2.40529	-2.24048	-2.43533	-2.39494	-2.22704	-2.3371	-0.219927	-0.3397	0.131687	0.322733	0.131237	1
	hsa-mir-29b-2	3p	tagcaccatttgaaatcagtgttt	-4.54484	-4.19129	-4.22279	-4.3791	-4.23062	-4.1797	-4.28593	-3.8752	-3.69689	-4.29755	-4.15743	-4.1226	-1.3279	-0.340025	0.387473	0.164007	0.159038	1
	hsa-mir-146a	5p	tgagaactgaattccatgggtt	-2.80725	-2.70295	-2.53102	-2.73907	-2.69684	-2.61601	-2.82137	-2.69235	-2.92706	-2.60619	-2.52783	-2.52543	0.264113	-0.340463	0.250601	0.276481	0.978513	1
	hsa-mir-221	3p	gctacattgtctgctgggttt	-5.38258	-5.58399	-4.90123	-5.58049	-5.86611	-5.05186	-5.76881	-5.34132	-4.64924	-5.49009	-4.88707	-5.10787	-0.0867831	-0.341495	0.659794	0.930367	0.768354	1
	hsa-mir-425	5p	tgacacgatcactcccgttgagt	-5.16587	-5.24157	-5.41312	-5.13334	-4.99687	-5.3115	-5.18902	-5.04029	-5.15269	-5.13537	-5.08488	-5.21702	-0.400171	-0.342022	0.219032	0.178074	0.192697	1
	hsa-mir-221	3p	agctacattgtctgct	-4.67351	-4.81314	-5.06093	-4.84013	-4.8408	-5.05186	-4.6789	-4.77459	-4.42231	-4.71963	-4.77558	-4.66418	-0.67465	-0.347101	0.372675	0.221401	0.255255	1
	hsa-mir-425	5p	atgacacgatcactcccgttgag	-4.4062	-4.07748	-4.06579	-4.13645	-4.09673	-4.1354	-4.11947	-4.10453	-4.39302	-4.06555	-4.15743	-3.93827	0.0505316	-0.347126	0.384062	0.884899	0.700465	1
	hsa-mir-2682	5p	gcagtgactgttcagacgtcc	-4.80685	-4.79866	-4.7599	-4.55111	-4.67858	-4.63689	-4.54609	-4.64782	-4.94184	-4.59566	-4.661	-4.71969	-0.192766	-0.347985	0.0530453	0.585798	0.131839	1
	hsa-mir-425	5p	aatgacacgatcactcccgttg	-3.67102	-3.50084	-3.41203	-3.48637	-3.51741	-3.46923	-3.47478	-3.48099	-3.73563	-3.37073	-3.44562	-3.37727	0.0792017	-0.349245	0.223369	0.770565	0.639828	1
	hsa-mir-146b	5p	tgagaactgaattccataggctgt	-4.33656	-4.39366	-4.30761	-4.39297	-4.36642	-4.30367	-4.2888	-4.4315	-4.60862	-4.23993	-4.13624	-4.26973	0.200224	-0.350969	0.0630791	0.406101	0.824379	1
	hsa-mir-301a	5p	gctctgactttattgcactac	-5.08155	-5.01579	-5.53806	-5.06198	-5.11792	-5.27371	-4.98348	-4.95438	-5.15269	-5.06127	-5.15743	-5.02072	-0.519198	-0.355151	0.509139	0.388543	0.441759	1
	hsa-mir-181b-1	5p	caacattcattgctgtcggtggg	-5.29081	-5.07884	-5.06093	-5.18255	-5.11792	-5.23895	-5.3886	-5.24441	-5.40257	-5.03645	-4.88707	-5.10787	0.371458	-0.35851	0.24871	0.0960086	0.768106	1
	hsa-mir-222	3p	agctacatctggctactggg	-4.43405	-4.14151	-4.1891	-4.31804	-4.20905	-4.24568	-4.18674	-4.0204	-4.14197	-4.23609	-4.03298	-4.09363	-0.375679	-0.361396	0.294873	0.269882	0.267627	1
	hsa-mir-148b	5p	aagttctgttatacactcaggct	-5.2513	-5.09263	-5.41312	-5.35005	-5.22265	-5.23895	-5.20061	-5.26669	-5.57866	-5.16678	-5.2694	-4.91599	0.198883	-0.364444	0.390211	0.554545	0.884651	1
	hsa-mir-1303	5p	tttagagacggggtcttgct	-5.04482	-5.30523	-5.06093	-5.08913	-5.26405	-5.35289	-5.22474	-5.24441	-6.05578	-4.98351	-4.95578	-5.06212	0.574708	-0.369388	0.241736	0.306494	0.551952	1
	hsa-mir-130b	5p	actctttccctgttgcactact	-3.99185	-3.87472	-3.77463	-3.90747	-3.87488	-3.83175	-3.89433	-3.71937	-4.04506	-3.77058	-3.72826	-3.7317	0.0133831	-0.370508	0.155774	0.961571	0.462661	1
	hsa-mir-191	5p	aacggaatcccaaaagcagct	-4.7154	-4.5012	-4.23703	-4.49771	-4.45787	-4.43907	-4.53836	-4.54112	-4.74403	-4.4186	-4.33253	-4.29126	0.247152	-0.371128	0.428583	0.483954	0.967123	1
	hsa-mir-548au	5p	aaaagtaattgcggtttttgct	-4.67351	-4.68636	-4.97378	-4.6311	-4.8408	-4.66269	-4.72348	-4.73253	-4.89441	-4.73946	-4.64859	-4.53064	0.012792	-0.375057	0.308143	0.963385	0.586741	1
	hsa-mir-151a	5p	ctcgaggagctcacagtctagt	-5.15063	-5.10687	-4.97378	-5.08913	-5.1501	-4.90573	-5.04453	-4.82944	-5.31542	-4.97645	-4.98134	-4.858	-0.0326747	-0.375618	0.111651	0.932765	0.419681	1
	hsa-mir-30b	5p	tgtaaacatcctacactcagct	-2.45088	-2.30261	-2.26614	-2.39314	-2.3676	-2.30266	-2.29243	-2.17677	-2.4832	-2.23538	-2.12049	-2.2468	-0.0529643	-0.377165	0.123216	0.844233	0.335693	1
	hsa-mir-1303	5p	ttttagagacggggtcttgct	-5.15063	-5.05251	-5.31621	-5.04902	-5.18486	-4.97268	-4.99796	-5.13047	-5.51171	-5.03645	-4.95578	-5.10787	0.088544	-0.379576	0.207796	0.830405	0.67398	1
	hsa-mir-30c-1	5p	tgtaaacatcctacactctcag	-5.1359	-5.28296	-5.06093	-5.14913	-5.18486	-4.80882	-5.29169	-5.06832	-5.10154	-5.20064	-4.90879	-4.94817	-0.0141075	-0.382713	0.285052	0.952204	0.441906	1
	hsa-mir-501	5p	aatcctttgtccctgggtgagagt	-4.89702	-4.69189	-4.71415	-4.66668	-4.70175	-4.7401	-4.59562	-4.5912	-4.90965	-4.65157	-4.63653	-4.585	-0.171826	-0.390985	0.148996	0.613392	0.260363	1
	hsa-mir-10a	5p	accctgtagatccgaatttgtg	-4.27258	-3.9896	-4.07069	-4.02661	-4.05587	-4.01643	-4.04782	-3.901	-4.12128	-3.97926	-3.95703	-3.96521	-0.223455	-0.39249	0.229029	0.458563	0.301233	1
	hsa-mir-191	5p	caacggaatcccaaaagcagctgtt	-4.95027	-4.7916	-4.6002	-4.80234	-4.75216	-4.6205	-4.76021	-4.66463	-4.99508	-4.6933	-4.67378	-4.5436	0.0580024	-0.392508	0.292906	0.862939	0.648189	1
	hsa-mir-1303	5p	tttagagacggggtcttgctct	-4.56381	-4.51953	-4.81106	-4.44377	-4.4445	-4.49556	-4.54092	-4.43485	-4.74403	-4.587	-4.47455	-4.39936	-0.1434	-0.394752	0.258276	0.673565	0.395484	1
	hsa-mir-214	3p	acagcaggcacagacaggcagt	-3.70187	-3.46539	-3.53806	-3.55111	-3.53936	-3.50532	-3.50023	-3.36964	-3.65524	-3.45245	-3.39162	-3.42764	-0.148333	-0.394868	0.168427	0.609085	0.286892	1
	hsa-mir-342	3p	tctcacacagaaatcgcacccgtca	-5.09451	-4.87642	-5.11209	-4.95724	-4.8408	-4.63689	-4.7435	-4.52014	-4.95887	-4.82436	-4.90879	-4.91599	-0.935691	-0.39517	0.187698	0.139625	0.0845227	1
	hsa-FPCMpre5	5p	cagataactggtacaag	-4.95027	-4.81314	-5.71415	-4.72924	-5.1501	-5.07414	-4.83939	-4.92219	-4.86545	-4.93633	-5.2211	-4.88603	-0.92091	-0.395398	0.667049	0.418356	0.52691	1
	hsa-mir-425	5p	aatgacacgatcactcccgttgagtg	-4.90546	-4.72067	-4.69296	-4.7354	-4.79422	-4.77311	-4.80032	-5.00138	-5.07806	-4.64174	-4.73642	-4.50581	0.349709	-0.396479	0.199576	0.156879	0.855392	1
	hsa-mir-24-2	5p	gtgcctactgagctgaaacacagt	-4.57163	-4.28952	-4.27481	-4.46655	-4.55648	-4.35725	-4.49235	-4.17069	-4.55063	-4.3522	-4.20539	-4.14304	0.0578941	-0.396736	0.285617	0.873765	0.643475	1
	hsa-mir-18a	5p	taaggtgcatctagtgcagat	-4.54114	-4.1246	-4.29917	-4.41318	-4.3098	-4.39865	-4.20533	-3.93906	-4.23624	-4.21618	-4.16944	-4.14304	-0.565897	-0.397722	0.351375	0.27636	0.291989	1
	hsa-mir-1292	5p	tgggaacgggttccggcagacgctg	-5.16587	-5.01579	-5.06093	-5.18255	-5.11792	-5.20676	-5.14556	-5.04029	-5.35681	-4.93633	-4.75949	-5.10787	0.205716	-0.400546	0.282846	0.406643	0.812025	1
	hsa-mir-20a	5p	taaagtgcttatagtgc	-5.312	-5.28296	-5.23703	-5.80234	-5.56508	-4.77311	-5.32165	-5.20302	-5.31542	-5.13537	-5.2694	-4.98294	0.00620315	-0.406336	0.21024	0.955006	0.248658	1
	hsa-mir-32	5p	tattgcacattactaagttg	-5.21509	-4.89379	-4.936	-4.93704	-4.92162	-4.86153	-4.95589	-4.82944	-5.27763	-4.73142	-5.10191	-4.76109	0.0137877	-0.413035	0.391237	0.973085	0.611984	1
	hsa-mir-425	5p	aatgacacgatcactcccgttga	-4.20819	-3.75856	-3.83909	-3.86616	-3.76781	-3.81006	-3.72545	-3.56772	-3.82406	-3.79525	-3.82133	-3.73578	-0.696446	-0.416308	0.389077	0.23846	0.300767	1
	hsa-mir-29b-1	3p	tagcaccatttgaaatcagtgtt	-2.33776	-2.01674	-2.01327	-2.15587	-2.09553	-2.02997	-2.10137	-1.72235	-2.01897	-2.05409	-1.90541	-1.9522	-0.496325	-0.419122	0.292765	0.32914	0.266388	1
	hsa-mir-125a	5p	tccctgagaccctttaacctgtga	-3.34585	-3.11211	-3.07267	-3.11023	-3.14019	-3.05425	-3.12123	-2.87316	-3.32098	-3.00865	-3.02768	-3.03599	-0.179657	-0.421584	0.214123	0.671127	0.342335	1
	hsa-mir-146a	5p	tgagaactgaattccatgggt	-4.06525	-4.0042	-3.91137	-4.2021	-3.98758	-3.84638	-4.31396	-3.98196	-4.20452	-3.87619	-3.80349	-3.8394	0.328889	-0.425325	0.0567006	0.211586	0.923395	1
	hsa-mir-874	5p	ctgccctggcccgagggaccgact	-4.88875	-4.73273	-4.6002	-4.79516	-4.69001	-4.83437	-4.76881	-4.68811	-4.86545	-4.65157	-4.60222	-4.50581	0.0743664	-0.425688	0.199316	0.752264	0.575471	1
	hsa-mir-194-1	5p	tgtaacagcaactccatgtgga	-5.33427	-5.26177	-5.11209	-5.30174	-5.26405	-5.57474	-5.13534	-5.11408	-4.80051	-5.27748	-4.98134	-4.98294	-0.657299	-0.430402	0.26844	0.173084	0.0935755	1
	hsa-mir-191	5p	caacggaatcccaaaagcag	-5.04482	-4.55056	-4.7599	-4.72316	-4.65126	-4.79659	-4.5435	-4.60096	-4.94184	-4.60153	-4.71452	-4.57076	-0.229323	-0.432727	0.391606	0.661477	0.491997	1
	hsa-mir-125a	5p	tccctgagaccctttaacctgtg	-4.22742	-4.23568	-4.15185	-4.42821	-4.28861	-4.36612	-4.23605	-4.1389	-4.56442	-4.10514	-3.90106	-4.13784	0.220419	-0.435398	0.157831	0.491275	0.801823	1
	hsa-mir-194-2	5p	tgtaacagcaactccatgtggaa	-5.06896	-4.77781	-5.01518	-4.77431	-4.71382	-4.69013	-4.66844	-4.55422	-4.73356	-4.85503	-4.89779	-4.63075	-1.00405	-0.443632	0.26131	0.0565867	0.100709	1
	hsa-mir-125b-1	5p	tccctgagaccctaacttgtga	-3.55233	-3.3343	-3.34308	-3.36222	-3.3689	-3.36612	-3.32995	-3.03921	-3.42688	-3.24497	-3.24361	-3.2614	-0.394944	-0.445137	0.153143	0.360757	0.155986	1
	hsa-mir-96	5p	tttggcactagcacatttttgct	-3.79945	-3.62878	-3.62073	-3.65829	-3.67858	-3.67987	-3.7036	-3.52014	-3.81648	-3.5194	-3.5871	-3.46006	-0.00672531	-0.448101	0.0920766	0.979223	0.349871	1
	hsa-mir-4454	5p	atccgagtcacggcaccaa	-5.16587	-5.0042	-5.11209	-5.13334	-5.0336	-4.97268	-4.99066	-4.84647	-5.21068	-4.99799	-4.9947	-4.80684	-0.197061	-0.448352	0.116963	0.55273	0.158432	1
	hsa-let-7i	5p	gaggtagtagtttgtgctgtt	-5.33427	-5.43786	-4.936	-5.5391	-5.48589	-5.07414	-5.35383	-4.82944	-4.75475	-5.26369	-4.89779	-5.06212	-0.805932	-0.450471	0.439859	0.352265	0.31883	1
	hsa-mir-576	5p	attctaatttctccacgtcttt	-4.39292	-4.09685	-4.2593	-4.15236	-4.13694	-4.05186	-4.15497	-4.19133	-4.31542	-4.08042	-4.25681	-3.92224	-0.069344	-0.456125	0.275738	0.785698	0.404333	1
	hsa-mir-130a	3p	cagtgcaatgttaaaagggcatt	-3.33496	-3.05264	-3.07917	-3.14243	-3.10583	-3.15727	-3.10173	-3.09968	-3.3045	-3.02128	-2.97287	-2.98294	0.0296021	-0.456223	0.208966	0.913846	0.514434	1
	hsa-mir-503	5p	tagcagcgggaacagttctgc	-4.85715	-4.74514	-4.71415	-4.71717	-4.92162	-4.70944	-4.86032	-4.4699	-4.85166	-4.55666	-4.56535	-4.70039	-0.108799	-0.4611	0.0611471	0.767439	0.230105	1
	hsa-mir-15b	3p	cgaatcattatttgctgctct	-4.02196	-3.83194	-3.76966	-3.89386	-3.88383	-3.7401	-3.80079	-3.67916	-3.92545	-3.75265	-3.73943	-3.63724	-0.18229	-0.461342	0.149194	0.523009	0.256477	1
	hsa-mir-193a	3p	aactggcctacaaagtcccag	-5.2706	-4.91189	-4.78473	-5.00071	-4.97401	-4.90573	-5.06124	-4.57232	-4.58596	-4.90552	-4.70746	-4.858	-0.775158	-0.463575	0.379012	0.31495	0.29315	1
	hsa-mir-2682	3p	acgcctcttcagcgctgtctt	-5.06896	-4.85159	-4.936	-4.85622	-4.88383	-4.87577	-4.78654	-4.68212	-4.74403	-4.95593	-4.7217	-4.68191	-0.639162	-0.464438	0.200248	0.0582371	0.0688737	1
	hsa-mir-24-1	3p	tggctcagttcagcagga	-5.35775	-5.26177	-4.86905	-5.25827	-5.00877	-5.14877	-5.16675	-4.68811	-4.77703	-5.25033	-4.79228	-4.94817	-0.930022	-0.465309	0.456084	0.244848	0.275536	1
	hsa-mir-345	5p	gctgactcctagtccagggc	-4.78052	-4.93078	-5.11209	-4.82462	-4.77268	-4.82141	-4.82433	-4.7461	-4.85166	-4.83434	-4.70746	-4.78336	-0.360706	-0.465787	0.2188	0.295917	0.254975	1
	hsa-mir-484	5p	tcaggctcagtcccctcccgata	-5.01097	-4.58399	-4.73642	-4.6774	-4.66199	-4.70944	-4.58412	-4.49236	-4.76575	-4.54613	-4.58604	-4.70039	-0.455628	-0.466476	0.314725	0.343647	0.316999	1
	hsa-mir-191	5p	aacggaatcccaaaagcagctgt	-4.39031	-4.15748	-4.08576	-4.17225	-4.17062	-4.11736	-4.1635	-4.13382	-4.38368	-4.13236	-4.00016	-3.99766	0.0357739	-0.471596	0.20243	0.902488	0.525743	1
	hsa-mir-23a	3p	aatcacattgccagggatttcc	-5.05672	-4.85971	-4.69296	-4.78115	-4.88383	-5.05186	-4.76881	-4.60096	-5.05578	-4.55933	-4.78385	-4.76109	-0.151548	-0.473591	0.264563	0.736696	0.418276	1
	hsa-mir-450a-1	5p	ttttgcgatgtgttcctaat	-4.98978	-4.7916	-4.71415	-5.03643	-4.91186	-4.7401	-4.70062	-4.69418	-5.03459	-4.71194	-4.68694	-4.585	-0.0520614	-0.480981	0.161674	0.88252	0.399287	1
	hsa-mir-27a	3p	ttcacagtggctaagttccgcc	-4.96957	-4.6975	-4.83909	-4.87292	-4.56075	-4.78469	-4.73138	-4.61094	-4.80051	-4.68966	-4.67378	-4.63075	-0.321624	-0.481341	0.156445	0.283298	0.1955	1
	hsa-mir-30c-1	5p	tgtaaacatcctacactctcagct	-2.7024	-2.68719	-2.50881	-2.75151	-2.6917	-2.55945	-2.68908	-2.50373	-2.76731	-2.53998	-2.35615	-2.48878	0.0462747	-0.483069	0.108809	0.847284	0.421095	1
	hsa-mir-29b-1	3p	tagcaccatttgaaatcagt	-5.06896	-4.65457	-4.69296	-4.96771	-4.82471	-4.78469	-4.6417	-4.35511	-4.65784	-4.64499	-4.57557	-4.68191	-0.794501	-0.483674	0.32338	0.203857	0.243176	1
	hsa-mir-374b	5p	atataatacaacctgctaagtgt	-4.14616	-3.97761	-3.88807	-4.02904	-3.99923	-3.92314	-3.9363	-3.83958	-4.19845	-3.86089	-3.84184	-3.79495	-0.02921	-0.483836	0.144458	0.929149	0.389125	1
	hsa-mir-9-1	3p	ataaagctagataaccgaaagta	-5.10788	-4.81314	-5.23703	-4.82462	-5.0336	-4.86153	-4.80502	-4.68811	-4.8383	-4.78207	-4.94355	-4.91599	-0.885981	-0.486425	0.303675	0.148124	0.209623	1
	hsa-mir-99b	5p	cacccgtagaaccgaccttgc	-5.29081	-5.12159	-5.06093	-5.4044	-5.20335	-5.23895	-5.15602	-4.94338	-5.05578	-4.9695	-4.82775	-5.15903	-0.276581	-0.487132	0.225163	0.314955	0.177015	1
	hsa-mir-361	5p	ttatcagaatctccaggggtac	-3.7948	-3.55016	-3.59193	-3.58662	-3.62656	-3.58351	-3.48687	-3.34078	-3.85988	-3.46371	-3.48575	-3.46883	-0.210939	-0.48891	0.148345	0.663038	0.270227	1
	hsa-mir-222	3p	agctacatctggctactgggtct	-2.52524	-2.36145	-2.3383	-2.43536	-2.38472	-2.32298	-2.40099	-2.1995	-2.42888	-2.30358	-2.15867	-2.24284	-0.162016	-0.490401	0.0813774	0.524085	0.175235	1
	hsa-mir-185	5p	tggagagaaaggcagttcct	-5.19805	-5.05251	-4.67275	-5.13334	-4.96302	-5.07414	-5.18902	-4.8642	-5.65784	-4.92375	-4.77558	-4.70039	0.453718	-0.494636	0.387594	0.405866	0.844217	1
	hsa-mir-99b	5p	cacccgtagaaccgaccttgcg	-4.69395	-4.61086	-4.52382	-4.67201	-4.5828	-4.55355	-4.65486	-4.32273	-4.73356	-4.61655	-4.35997	-4.32175	-0.0943529	-0.502383	0.188855	0.793574	0.273133	1
	hsa-mir-188	3p	ctcccacatgcagggtttgca	-4.8277	-4.65457	-4.7599	-4.67201	-4.739	-4.72964	-4.59855	-4.62636	-5.12636	-4.58415	-4.55537	-4.57076	0.0803285	-0.504174	0.0684239	0.855105	0.518165	1
	hsa-mir-29b-1	3p	tagcaccatttgaaatcagtgt	-3.81924	-3.56863	-3.51963	-3.65777	-3.57385	-3.47667	-3.57988	-3.14525	-3.06901	-3.56283	-3.41314	-3.39936	-1.35028	-0.504498	0.189961	0.131084	0.0792679	1
	hsa-mir-423	5p	tgaggggcagagagcgagac	-5.12166	-5.06547	-5.11209	-5.10337	-5.13371	-5.3115	-5.10605	-4.84647	-5.07806	-4.89378	-4.80966	-5.06212	-0.228991	-0.506227	0.132281	0.390504	0.0548393	1
	hsa-mir-450b	5p	ttttgcaatatgttcctgaat	-4.82063	-4.52708	-4.69296	-4.56766	-4.52368	-4.62861	-4.53076	-4.57696	-4.69405	-4.54096	-4.68694	-4.27679	-0.201251	-0.508915	0.297994	0.47239	0.283621	1
	hsa-mir-455	3p	cagtccatgggcatatacactt	-5.29081	-5.09263	-4.97378	-4.89925	-5.10268	-4.95495	-4.96263	-4.94338	-5.21068	-4.85503	-5.17763	-4.78336	-0.202749	-0.514948	0.306539	0.5603	0.319363	1
	hsa-mir-29b-1	3p	ctagcaccatttgaaatcagtgt	-5.43693	-4.9712	-4.83909	-5.20028	-5.20335	-5.03067	-4.96263	-4.73253	-4.67557	-5.02848	-4.81861	-4.858	-0.959595	-0.516046	0.429337	0.246179	0.320914	1
	hsa-mir-128-1	5p	tcacagtgaaccggtctcttttt	-5.09451	-5.26177	-5.53806	-5.20028	-5.28632	-5.14877	-5.26366	-5.22322	-5.21068	-5.14559	-5.2211	-4.98294	-0.163031	-0.519042	0.302955	0.663371	0.444094	1
	hsa-mir-425	5p	aatgacacgatcactcccgttgag	-3.65638	-3.27713	-3.23848	-3.34295	-3.30002	-3.29522	-3.28465	-3.212	-3.5353	-3.18169	-3.26357	-3.17676	-0.113478	-0.525191	0.301442	0.792981	0.489134	1
	hsa-mir-10a	5p	ataccctgtagatccgaatttgt	-5.65878	-5.30523	-4.936	-5.20028	-5.41895	-5.39865	-5.17774	-5.50405	-5.65784	-5.15606	-5.02273	-5.15903	0.286391	-0.539569	0.465728	0.596288	0.93527	1
	hsa-mir-29b-1	3p	ctagcaccatttgaaatcagtgtt	-5.10788	-5.12159	-4.90123	-5.16552	-5.13371	-5.05186	-5.15602	-4.52425	-4.95887	-4.97645	-4.75949	-4.83167	-0.458313	-0.540626	0.122103	0.481193	0.167919	1
	hsa-mir-625	5p	agggggaaagttctatagtcc	-4.40351	-4.24354	-4.17633	-4.26452	-4.25758	-4.15976	-4.16892	-3.91197	-4.20452	-4.16032	-4.0057	-4.08899	-0.511196	-0.546892	0.088991	0.197773	0.0874129	1
	hsa-mir-505	3p	gtcaacacttgctggtttcctct	-5.1359	-5.15262	-4.97378	-5.18255	-5.11792	-5.4498	-5.25029	-4.82944	-5.07806	-5.07865	-4.75166	-4.858	-0.0835309	-0.553586	0.178807	0.813698	0.280388	1
	hsa-mir-335	3p	gtttttcattattgctcctgacc	-4.90546	-4.84363	-5.06093	-5.06198	-4.99687	-4.99116	-4.89375	-4.94338	-5.21068	-4.66504	-4.82775	-4.7399	0.166828	-0.557549	0.0798501	0.543165	0.594851	1
	hsa-mir-148b	5p	gaagttctgttatacactcaggct	-4.95027	-4.57115	-4.6002	-4.82462	-4.75216	-4.58946	-4.69693	-4.50802	-4.64081	-4.61351	-4.53137	-4.39936	-0.235828	-0.557625	0.254863	0.545104	0.365274	1
	hsa-mir-185	5p	tggagagaaaggcagttcctgat	-5.40891	-5.12159	-4.81106	-5.13334	-5.0336	-4.97268	-5.02845	-4.75305	-4.69405	-4.98351	-4.92007	-4.858	-0.943875	-0.56072	0.379456	0.239495	0.295064	1
	hsa-mir-27b	3p	ttcacagtggctaagttctgc	-3.04895	-2.79738	-2.67952	-2.87643	-2.77486	-2.67941	-2.84681	-2.59669	-2.91308	-2.73865	-2.65718	-2.54505	-0.138741	-0.566713	0.210085	0.718076	0.379865	1
	hsa-mir-23b	3p	atcacattgccagggattacca	-4.4199	-4.10398	-4.52382	-4.24604	-4.14019	-4.41839	-4.09487	-3.8526	-3.86685	-4.08221	-4.13436	-4.23604	-1.57708	-0.578926	0.252577	0.0617597	0.118375	1
	hsa-mir-625	5p	agggggaaagttctatagtcct	-3.53529	-3.35713	-3.21722	-3.40702	-3.36259	-3.23264	-3.3515	-3.09658	-3.49767	-3.25589	-3.11193	-3.14147	-0.134042	-0.58532	0.148816	0.733477	0.319917	1
	hsa-mir-940	5p	aaggcagggcccccgctcccc	-5.19805	-5.0042	-5.17008	-5.01229	-4.87488	-5.05186	-5.07861	-4.64782	-5.10154	-5.02848	-4.8564	-4.88603	-0.518648	-0.586636	0.0685095	0.347445	0.0822668	1
	hsa-mir-16-1	5p	gcagcacgtaaatattggcg	-4.62625	-4.46014	-4.11755	-4.43437	-4.58735	-4.28843	-4.41278	-4.10928	-4.28493	-4.38503	-4.22801	-3.98657	-0.356179	-0.590173	0.350868	0.49792	0.387844	1
	hsa-mir-455	3p	atgcagtccatgggcatataca	-4.88063	-4.5012	-4.71415	-4.58927	-4.67298	-4.64532	-4.4205	-4.23581	-4.77703	-4.37615	-4.55537	-4.55697	-0.662953	-0.594043	0.201202	0.323785	0.187999	1
	hsa-mir-15b	5p	tagcagcacatcatggtttaca	-2.60108	-2.33116	-2.3143	-2.42793	-2.39732	-2.35033	-2.29378	-2.13443	-2.54063	-2.21759	-2.23385	-2.18142	-0.237556	-0.601615	0.155284	0.573084	0.253683	1
	hsa-mir-193a	3p	aactggcctacaaagtccca	-5.40891	-4.95052	-4.78473	-5.16552	-4.84907	-5.14877	-4.92371	-4.62636	-4.74403	-4.88803	-4.75166	-4.88603	-0.920221	-0.607478	0.385255	0.267522	0.318783	1
	hsa-mir-1246	5p	aatggatttttggagcagg	-5.02196	-5.26177	-5.01518	-5.32522	-5.33463	-5.50779	-5.1156	-5.31499	-5.18072	-4.78207	-4.78385	-5.10787	0.213196	-0.615739	0.203908	0.362265	0.679848	1
	hsa-mir-222	3p	gctacatctggctactgggtctc	-5.12166	-5.20378	-5.01518	-5.16552	-5.33463	-4.72964	-5.22474	-4.66463	-4.65784	-5.20064	-4.70746	-4.80684	-0.838526	-0.616433	0.299264	0.292397	0.0937428	1
	hsa-mir-30d	5p	tgtaaacatccccgactggaa	-4.82063	-4.39647	-4.71415	-4.53128	-4.50062	-4.40841	-4.32948	-4.29747	-4.46472	-4.29902	-4.54561	-4.46006	-0.90486	-0.617536	0.244614	0.147013	0.18629	1
	hsa-mir-23b	3p	atcacattgccagggattacc	-4.1273	-3.91653	-3.80299	-3.91679	-3.93976	-3.91356	-3.88914	-3.68331	-4.08265	-3.71808	-3.73792	-3.76326	-0.158535	-0.618782	0.156286	0.691609	0.297693	1
	hsa-mir-374a	5p	ttataatacaacctgataagtgt	-4.17055	-4.04241	-3.95827	-4.05936	-4.01241	-3.93459	-3.94729	-3.78578	-4.17783	-3.89263	-3.83709	-3.8117	-0.221167	-0.621576	0.0616957	0.549356	0.137223	1
	hsa-mir-335	5p	tcaagagcaataacgaaaaatgt	-4.56381	-4.31917	-4.30761	-4.48707	-4.48589	-4.37976	-4.37787	-4.20699	-4.7036	-4.20182	-4.16339	-4.19289	0.0723668	-0.624915	0.125023	0.857685	0.484001	1
	hsa-mir-29a	3p	tagcaccatctgaaatcgg	-4.53384	-4.19482	-4.2593	-4.29269	-4.23874	-4.19453	-4.28593	-4.13214	-4.5439	-4.15925	-4.201	-3.99023	-0.0201524	-0.631157	0.171282	0.959165	0.436595	1
	hsa-mir-484	5p	tcaggctcagtcccctcccgataa	-5.4669	-5.18605	-5.23703	-5.13334	-5.11792	-5.14877	-5.18902	-4.85525	-5.24287	-5.10609	-5.03745	-5.10787	-0.588345	-0.632499	0.124466	0.255381	0.119037	1
	hsa-mir-193a	5p	tgggtctttgcgggcgagat	-5.49908	-5.05251	-5.17008	-5.30174	-5.08795	-5.05186	-5.14556	-4.73253	-5.15269	-5.10609	-4.75949	-5.21702	-0.699408	-0.63315	0.32938	0.298232	0.241064	1
	hsa-mir-9-1	3p	taaagctagataaccgaaagt	-4.73221	-4.27864	-4.34308	-4.41913	-4.36368	-4.31947	-4.29899	-4.13551	-4.31542	-4.1983	-4.21655	-4.29869	-0.589786	-0.634794	0.268502	0.290485	0.278716	1
	hsa-mir-19a	5p	agttttgcatagttgcact	-5.40891	-5.16901	-5.17008	-5.13334	-5.13371	-5.20676	-5.22474	-5.36935	-5.57866	-5.06127	-5.15743	-4.88603	0.2782	-0.638416	0.129588	0.341048	0.782725	1
	hsa-mir-16-2	5p	ctagcagcacgtaaatattggcg	-4.94093	-4.82811	-4.71415	-4.7881	-4.7589	-4.6047	-4.7119	-4.45908	-5.05578	-4.66504	-4.60222	-4.57076	-0.217515	-0.640803	0.0648638	0.680255	0.201479	1
	hsa-mir-342	3p	tcacacagaaatcgcacccgtca	-5.18166	-5.09263	-4.936	-4.98943	-4.88383	-4.80882	-4.88232	-4.70659	-5.15269	-4.85503	-4.96837	-4.7399	-0.43294	-0.643092	0.0919189	0.36674	0.112174	1
	hsa-mir-137	5p	attgcttaagaatacgcgtagt	-4.81369	-4.96074	-5.01518	-4.89925	-4.93161	-4.68079	-4.78654	-4.80508	-4.69405	-4.8146	-4.7217	-4.59972	-0.472236	-0.651432	0.065646	0.0890074	0.0605615	1
	hsa-mir-15b	3p	cgaatcattatttgctgctc	-4.91406	-5.07884	-5.23703	-5.06198	-4.8408	-4.82141	-4.76881	-4.79726	-4.73356	-4.94277	-4.90879	-4.71969	-1.0422	-0.657895	0.137759	0.0745808	0.0877704	1
	hsa-mir-652	3p	aatggcgccactagggttgtgc	-4.76177	-4.55056	-4.44698	-4.53517	-4.512	-4.34857	-4.51113	-4.3306	-4.67557	-4.50877	-4.3355	-4.25594	-0.204121	-0.658441	0.141714	0.585219	0.252843	1
	hsa-mir-769	5p	ctgagacctctgggttctgagct	-5.35775	-5.30523	-5.17008	-5.37637	-5.1501	-5.12244	-5.23733	-5.04029	-5.75475	-5.21254	-4.93165	-5.02072	0.141846	-0.670004	0.0992651	0.788327	0.577067	1
	hsa-mir-500a	5p	taatccttgctacctgggtgagagt	-5.01097	-4.61551	-4.71415	-4.80234	-4.7589	-4.75083	-4.70811	-4.5912	-4.78861	-4.53585	-4.59137	-4.5436	-0.214041	-0.67212	0.198917	0.570289	0.324377	1
	hsa-mir-23a	3p	tcacattgccagggatttccaac	-4.5796	-4.26384	-4.27481	-4.30403	-4.20714	-4.26298	-4.19132	-4.00637	-4.39302	-4.10233	-4.30673	-4.02869	-0.499171	-0.685923	0.165986	0.312664	0.180646	1
	hsa-mir-99a	5p	aacccgtagatccgatcttg	-5.57163	-4.9712	-5.17008	-5.04902	-5.0336	-4.90573	-5.15602	-5.18372	-5.45372	-4.97645	-5.24458	-4.80684	0.0599464	-0.691793	0.358957	0.901785	0.645846	1
	hsa-mir-16-2	3p	accaatattactgtgctgctt	-5.21509	-5.01579	-4.97378	-4.92728	-4.83268	-4.89049	-5.03641	-4.71937	-4.99508	-4.92375	-4.80966	-4.78336	-0.416655	-0.6955	0.0707727	0.295321	0.103279	1
	hsa-mir-374b	5p	atataatacaacctgctaagt	-4.09981	-3.92312	-3.7672	-3.92536	-3.89576	-3.83701	-3.80644	-3.70659	-4.08265	-3.6933	-3.71881	-3.6892	-0.160959	-0.696706	0.13814	0.684394	0.272059	1
	hsa-mir-31	5p	aggcaagatgctggcatagct	-3.11142	-2.83541	-2.70321	-2.91183	-2.90783	-2.77839	-2.83466	-2.67137	-3.01676	-2.69512	-2.63695	-2.61948	-0.102597	-0.70935	0.188871	0.799892	0.38173	1
	hsa-mir-455	3p	gcagtccatgggcatatacact	-4.29916	-4.08706	-4.01954	-4.11067	-4.08363	-3.94465	-4.03803	-3.75026	-4.16648	-3.99287	-3.83053	-3.88314	-0.413619	-0.710299	0.0907856	0.377305	0.136396	1
	hsa-mir-502	5p	aatccttgctatctgggtgctagt	-5.08155	-5.20378	-5.31621	-5.21877	-5.08795	-5.05186	-4.94926	-5.01396	-4.99508	-4.91151	-5.15743	-4.83167	-0.638351	-0.712542	0.130275	0.0774198	0.0533445	1
	hsa-mir-505	3p	cgtcaacacttgctggtttcct	-5.06896	-4.89379	-4.7599	-4.80964	-4.94183	-4.82141	-4.73538	-4.52841	-4.92545	-4.74765	-4.67378	-4.59972	-0.505931	-0.713307	0.103602	0.292249	0.129794	1
	hsa-mir-16-1	5p	agcagcacgtaaatattggcg	-4.49908	-4.32872	-3.84199	-4.3475	-4.4252	-4.31546	-4.26502	-3.80825	-4.09436	-4.27888	-3.8818	-3.7926	-0.470238	-0.733135	0.392311	0.5252	0.420414	1
	hsa-mir-183	5p	tatggcactggtagaattcact	-4.77418	-4.56695	-4.51003	-4.72924	-4.56508	-4.59701	-4.68245	-4.29747	-4.77703	-4.45078	-4.22569	-4.44933	-0.0749914	-0.744955	0.092585	0.862622	0.292615	1
	hsa-mir-101-1	5p	tcagttatcacagtgctgatgc	-5.40891	-5.07884	-5.01518	-5.46655	-5.04656	-5.14877	-5.26366	-4.80508	-5.31542	-5.01297	-4.93165	-4.83167	-0.0954403	-0.746674	0.175307	0.855543	0.400762	1
	hsa-mir-615	3p	tccgagcctgggtctccctct	-5.2706	-5.26177	-4.936	-4.8903	-5.08795	-5.07414	-5.02845	-4.79726	-5.27763	-4.96266	-4.71452	-5.06212	-0.323366	-0.749936	0.183108	0.531595	0.250091	1
	hsa-mir-199a-1	5p	cccagtgttcagactacctgttc	-5.08155	-5.0042	-4.78473	-4.9084	-4.91186	-4.82141	-4.9363	-4.54112	-4.95887	-4.80506	-4.68694	-4.64714	-0.3955	-0.752996	0.0927202	0.430022	0.150781	1
	hsa-mir-10a	5p	taccctgtagatccgaatttgt	-3.82841	-3.62209	-3.52242	-3.68397	-3.65499	-3.61889	-3.62206	-3.4413	-3.81274	-3.45287	-3.37113	-3.40411	-0.0771422	-0.771211	0.101917	0.829395	0.277861	1
	hsa-mir-100	5p	aacccgtagatccgaacttgt	-3.79878	-3.6346	-3.5573	-3.67524	-3.65552	-3.6213	-3.64528	-3.59703	-3.85302	-3.45287	-3.38225	-3.39748	0.0771879	-0.789336	0.0606619	0.758732	0.330104	1
	hsa-mir-19a	3p	tgtgcaaatctatgcaaaact	-5.03324	-4.73273	-4.90123	-4.89925	-4.8092	-4.89049	-4.75177	-4.43485	-4.89441	-4.67193	-4.59676	-4.63075	-0.568154	-0.802683	0.0908563	0.303002	0.100366	1
	hsa-mir-151a	5p	ctcgaggagctcacagtctagta	-5.18166	-4.84363	-5.17008	-5.04902	-5.0336	-5.03067	-5.01293	-4.68811	-4.9766	-4.86036	-4.75166	-4.80684	-0.487904	-0.81482	0.135963	0.317496	0.178697	1
	hsa-mir-193b	3p	aactggccctcaaagtcccgct	-4.7154	-4.58399	-4.83909	-4.53128	-4.59195	-4.63689	-4.57015	-4.39932	-4.89441	-4.49009	-4.4243	-4.43887	-0.234616	-0.826994	0.0621223	0.61366	0.146924	1
	hsa-let-7a-1	3p	tatacaatctactgtctttcct	-4.80011	-4.5426	-4.61724	-4.58049	-4.58735	-4.45526	-4.55132	-4.42487	-4.87969	-4.41473	-4.41349	-4.34611	-0.0831483	-0.827547	0.065564	0.837279	0.228837	1
	hsa-mir-27a	3p	ttcacagtggctaagttccgc	-2.12582	-1.85839	-1.65353	-1.95116	-1.86282	-1.66607	-1.93051	-1.51078	-1.87823	-1.81369	-1.52474	-1.51282	-0.276643	-0.828778	0.201657	0.606652	0.320279	1
	hsa-mir-3613	5p	tgttgtacttttttttttgtt	-4.39554	-4.26802	-4.15185	-4.24005	-4.23466	-4.13017	-4.2623	-4.18942	-4.33978	-3.98925	-4.00292	-4.03273	-0.0185271	-0.834443	0.0601909	0.928702	0.204042	1
	hsa-mir-24-2	5p	tgcctactgagctgaaacacagt	-5.2706	-5.06547	-4.86905	-5.16552	-5.13371	-5.12244	-5.02062	-4.66463	-5.15269	-4.88803	-4.69367	-4.83167	-0.325549	-0.836197	0.136355	0.548638	0.239948	1
	hsa-mir-10a	5p	accctgtagatccgaatttgt	-5.40891	-5.30523	-5.11209	-5.46655	-5.41895	-4.92153	-5.40708	-4.97724	-5.57866	-5.13537	-4.94355	-4.94817	0.0996404	-0.846617	0.0743673	0.833951	0.457765	1
	hsa-mir-23a	3p	atcacattgccagggatttcc	-2.95808	-2.68559	-2.66532	-2.7098	-2.72774	-2.69833	-2.60948	-2.43772	-2.84694	-2.48952	-2.50483	-2.50908	-0.374936	-0.855746	0.103968	0.415723	0.14905	1
	hsa-mir-342	3p	tctcacacagaaatcgcacccgtc	-4.38258	-4.10977	-4.00234	-4.16385	-4.11483	-4.11234	-4.12733	-3.80115	-4.2999	-3.95861	-3.85247	-3.86899	-0.22678	-0.868698	0.12936	0.657756	0.260741	1
	hsa-mir-30d	5p	tgtaaacatccccgactgga	-4.82063	-4.4734	-4.49666	-4.61201	-4.45787	-4.42347	-4.48551	-4.34132	-4.64924	-4.3248	-4.38258	-4.2492	-0.273138	-0.896872	0.119396	0.506162	0.222962	1
	hsa-mir-342	3p	tctcacacagaaatcgcacccgt	-5.2513	-5.07884	-4.936	-5.03643	-4.87488	-5.05186	-4.95589	-4.54112	-5.05578	-4.91151	-4.729	-4.76109	-0.728935	-0.941684	0.0664638	0.277339	0.0794422	1
	hsa-mir-27a	3p	cacagtggctaagttccgc	-4.98978	-4.98193	-4.51003	-4.9084	-4.93161	-4.65392	-4.9363	-4.38109	-4.85166	-4.85503	-4.34149	-4.38088	-0.271241	-1.00192	0.258319	0.679841	0.357009	1
	hsa-mir-23a	3p	acattgccagggatttcc	-5.04482	-4.75791	-4.67275	-4.67201	-4.79422	-4.75083	-4.7435	-4.67038	-4.95887	-4.47438	-4.64859	-4.43887	-0.0820472	-1.01628	0.0954383	0.822021	0.282974	1
	hsa-mir-532	3p	cctcccacacccaaggcttgc	-5.38258	-4.99292	-5.31621	-5.20028	-5.08795	-5.05186	-4.96947	-4.82117	-4.9766	-5.04457	-4.89779	-4.83167	-1.0331	-1.02252	0.109196	0.109519	0.11492	1
	hsa-mir-10a	5p	taccctgtagatccgaatttgtgt	-5.53384	-5.05251	-4.86905	-5.06198	-5.13371	-4.90573	-5.0528	-4.83787	-5.65784	-4.91151	-4.69367	-4.91599	0.0689736	-1.04838	0.25271	0.926568	0.592431	1
	hsa-mir-183	5p	atggcactggtagaattcactg	-5.38258	-5.13683	-4.97378	-5.10337	-5.56508	-5.12244	-5.07861	-4.76011	-5.27763	-5.03645	-4.68031	-4.83167	-0.335404	-1.06501	0.117342	0.550327	0.209217	1
	hsa-mir-151a	5p	tcgaggagctcacagtctagt	-3.37473	-3.07532	-3.03472	-3.17293	-3.12653	-3.00889	-3.06312	-2.74852	-3.18655	-2.94661	-2.77166	-2.81267	-0.452766	-1.07942	0.0786322	0.392954	0.13849	1
	hsa-mir-183	5p	tatggcactggtagaattcactg	-5.2706	-4.6809	-4.7599	-4.93704	-4.93161	-4.82141	-4.79108	-4.47356	-4.81274	-4.66163	-4.43167	-4.66418	-0.626821	-1.07959	0.221271	0.39274	0.285575	1
	hsa-mir-24-1	3p	ggctcagttcagcaggaac	-5.49908	-5.4079	-4.86905	-5.21877	-5.36096	-4.86153	-5.56469	-4.78202	-5.01439	-5.38863	-4.70746	-4.70039	-0.375032	-1.12088	0.340601	0.673468	0.397022	1
	hsa-mir-362	5p	aatccttggaacctaggtgtgagt	-5.00024	-4.59276	-4.67275	-4.7354	-4.71998	-4.64532	-4.6719	-4.55867	-5.01439	-4.46135	-4.376	-4.41866	-0.0160947	-1.17061	0.109026	0.971944	0.331069	1
	hsa-mir-27a	3p	tcacagtggctaagttccgc	-5.23281	-5.37987	-4.4837	-5.02419	-5.45113	-4.66269	-5.35383	-4.42487	-4.90965	-5.21254	-4.42797	-4.43887	-0.367756	-1.18274	0.423036	0.742341	0.511623	1
	hsa-mir-641	5p	aaagacataggatagagtcacct	-5.29081	-5.06547	-5.53806	-5.10337	-5.48589	-5.09762	-5.15602	-5.1475	-5.45372	-4.83434	-4.83709	-4.76109	-0.110956	-2.07093	0.0658911	0.802009	0.192444	1
